# Supplementary material for: Dieth­yl(hy­droxy)ammonium 3-carb­oxy­benzoate
Source: Acta Crystallogr Sect E Struct Rep Online. 2010 Aug 18;66(Pt 9):o2328. doi: 10.1107/S1600536810030746 (PMC3007967; doi:10.1107/S1600536810030746)
Supplement: Supplementary file 2 [file e-66-o2328-Isup2.hkl]

#
# h,k,l, Fc-squared, Fo-squared, sigma(Fo-squared) and status flag
#
data_I
_shelx_title ' GDJ3m in P2(1)/c'
_shelx_refln_list_code          4
_shelx_F_calc_maximum      139.28
_exptl_crystal_F_000       572.00
_reflns_d_resolution_high  0.8402
 
loop_
 _symmetry_equiv_pos_as_xyz
 'x, y, z'
 '-x, y+1/2, -z+1/2'
 '-x, -y, -z'
 'x, -y-1/2, z-1/2'
 
_cell_length_a     9.5350
_cell_length_b    11.9370
_cell_length_c    11.6595
_cell_angle_alpha  90.000
_cell_angle_beta   96.959
_cell_angle_gamma  90.000
 
_shelx_F_squared_multiplier     1.000
 
loop_
 _refln_index_h
 _refln_index_k
 _refln_index_l
 _refln_F_squared_calc
 _refln_F_squared_meas
 _refln_F_squared_sigma
 _refln_observed_status
   1   0   0      306.14      366.71      4.49 o
   2   0   0       31.54       25.51      1.44 o
   3   0   0      409.68      418.81      9.38 o
   4   0   0      432.33      444.52      7.66 o
   5   0   0      151.09      143.99      4.42 o
   6   0   0     1034.99     1015.11     15.16 o
   7   0   0      957.76      865.16     14.47 o
   8   0   0        1.04        2.20      2.25 o
   9   0   0        2.37        3.38      2.57 o
  10   0   0        3.15       12.02      3.48 o
  11   0   0        0.56       15.06      5.25 o
   1   1   0     2994.88     3212.11     23.78 o
   2   1   0     1766.02     1823.00     13.15 o
   3   1   0      313.12      293.80      3.46 o
   4   1   0      384.48      361.35      4.76 o
   5   1   0      473.18      425.52      5.74 o
   6   1   0      141.12      142.71      3.44 o
   7   1   0        0.40        1.83      1.17 o
   8   1   0        3.26        4.57      1.70 o
   9   1   0       86.85       93.09      7.12 o
  10   1   0        0.24        6.25      3.47 o
  11   1   0        3.03       16.09      5.68 o
   0   2   0      853.28      924.57     17.62 o
   1   2   0       23.39       26.25      1.37 o
   2   2   0     7534.61     7365.21     53.27 o
   3   2   0        1.66        1.59      0.60 o
   4   2   0       65.26       63.39      2.18 o
   5   2   0        9.38        5.87      1.02 o
   6   2   0       27.39       27.95      2.29 o
   7   2   0       38.81       37.22      2.79 o
   8   2   0       42.34       49.23      3.39 o
   9   2   0       51.55       61.24      5.60 o
  10   2   0       26.17       26.35      4.08 o
  11   2   0        6.30       19.91      3.78 o
   1   3   0      999.67     1076.11     10.79 o
   2   3   0     1338.90     1370.74     12.25 o
   3   3   0      689.61      728.75      8.12 o
   4   3   0      101.26       99.31      2.57 o
   5   3   0       83.44       86.45      2.64 o
   6   3   0       64.70       71.85      2.92 o
   7   3   0        0.12        1.69      1.21 o
   8   3   0       12.60       16.51      2.71 o
   9   3   0        0.87        6.93      2.17 o
  10   3   0       35.73       54.37      5.72 o
  11   3   0       15.01       33.85      4.66 o
   0   4   0      716.85      662.58     15.89 o
   1   4   0     1176.92     1235.42     14.43 o
   2   4   0      783.93      894.76     10.23 o
   3   4   0      633.93      716.08      8.36 o
   4   4   0       23.71       26.75      1.87 o
   5   4   0        0.32        3.50      0.97 o
   6   4   0       10.88       11.98      1.72 o
   7   4   0        0.17        2.10      1.71 o
   8   4   0       33.61       35.09      5.25 o
   9   4   0      215.23      194.86      7.04 o
  10   4   0       39.33       38.13      4.83 o
   1   5   0     1463.17     1617.61     16.44 o
   2   5   0     1334.66     1440.12     15.20 o
   3   5   0      216.46      207.31      7.29 o
   4   5   0      121.99      135.87      4.87 o
   5   5   0       45.17       41.27      2.48 o
   6   5   0      107.51       96.63      4.47 o
   7   5   0       91.31       95.46      4.47 o
   8   5   0        6.15        8.52      2.46 o
   9   5   0      118.69      130.20      8.03 o
  10   5   0        4.22       12.32      3.95 o
   0   6   0     2032.06     2307.25     45.16 o
   1   6   0       13.75       13.53      1.62 o
   2   6   0      250.29      252.12      5.19 o
   3   6   0       10.65       17.40      1.84 o
   4   6   0      116.69      114.19      3.72 o
   5   6   0      167.40      174.76      5.92 o
   6   6   0      112.51      113.22      5.01 o
   7   6   0       41.39       43.00      4.56 o
   8   6   0       25.96       19.58      3.89 o
   9   6   0        8.15       10.12      4.73 o
  10   6   0        1.22        6.57      3.74 o
   1   7   0       39.17       49.64      2.67 o
   2   7   0      170.36      158.89      4.41 o
   3   7   0      538.16      536.96      8.76 o
   4   7   0       34.25       33.55      2.66 o
   5   7   0      172.80      172.99     10.43 o
   6   7   0       38.17       40.29      4.48 o
   7   7   0       99.32      107.01      6.83 o
   8   7   0        9.08       13.58      3.38 o
   9   7   0       15.85       18.67      4.83 o
   0   8   0      295.91      324.53      9.73 o
   1   8   0      125.54      123.90      4.48 o
   2   8   0       60.69       56.19      2.94 o
   3   8   0      169.28      167.91      5.66 o
   4   8   0      231.02      230.52     17.20 o
   5   8   0       18.31       16.71      7.18 o
   6   8   0        1.68        4.74      2.43 o
   7   8   0        9.62        5.59      2.80 o
   8   8   0        7.25        4.98      2.91 o
   9   8   0       28.83       31.09      6.10 o
   1   9   0      121.03      124.30      5.37 o
   2   9   0      446.90      417.96     11.56 o
   3   9   0       19.46       22.40      4.25 o
   4   9   0       26.31       20.76      4.57 o
   5   9   0       45.52       54.86     14.34 o
   6   9   0       10.12       13.18      3.35 o
   7   9   0        1.07        6.41      2.82 o
   8   9   0        0.36        6.75      3.09 o
   0  10   0      112.23      105.75      9.78 o
   1  10   0      117.16      108.54      4.58 o
   2  10   0      113.30      104.94      5.63 o
   3  10   0       22.28       38.90      5.67 o
   4  10   0       29.58       28.60      8.44 o
   5  10   0        1.32        4.70      3.00 o
   6  10   0       14.29       24.01      5.41 o
   7  10   0       14.53       22.44      4.18 o
   8  10   0        0.45       10.06      3.42 o
   1  11   0      168.87      154.86      9.16 o
   2  11   0        9.22       15.81      4.03 o
   3  11   0       90.04       89.63     10.47 o
   4  11   0        3.42        6.75      3.40 o
   5  11   0       15.45       26.08      5.25 o
   6  11   0       42.58       47.15      5.73 o
   7  11   0        1.67       10.66      3.80 o
   0  12   0       24.56       33.73      7.08 o
   1  12   0       13.89       16.46      3.13 o
   2  12   0       41.31       37.89      5.94 o
   3  12   0       26.88       28.08      5.19 o
   4  12   0      145.71      143.35     10.55 o
   5  12   0       40.42       44.76      5.43 o
   6  12   0       48.12       66.83      6.80 o
   1  13   0       19.80       17.60      5.40 o
   2  13   0       26.00       25.40      5.16 o
   3  13   0        0.12       10.31      4.80 o
   4  13   0       46.85       41.20      6.64 o
   1  14   0        0.01        9.81      4.68 o
 -11   1   1        0.26       11.38      3.22 o
 -10   1   1        3.21       10.84      2.49 o
  -9   1   1        0.17        2.18      1.76 o
  -8   1   1       12.10       21.72      2.42 o
  -7   1   1      152.28      134.03      6.04 o
  -6   1   1      164.31      169.27      3.81 o
  -5   1   1       29.92       46.07      2.06 o
  -4   1   1        2.35        3.10      0.90 o
  -3   1   1      672.94      697.35      7.63 o
  -2   1   1        0.12        0.74      0.75 o
  -1   1   1     2137.16     2125.17     21.04 o
   0   1   1     1487.73     1620.60     12.55 o
   1   1   1     1920.62     1957.20     19.89 o
   2   1   1     4178.59     4379.06     32.66 o
   3   1   1      159.97      190.56      3.22 o
   4   1   1      114.10      124.02      2.34 o
   5   1   1        0.73        2.03      0.70 o
   6   1   1       91.28       92.22      2.74 o
   7   1   1        1.22        4.12      1.31 o
   8   1   1       33.30       36.51      3.50 o
   9   1   1        6.70        6.82      2.40 o
  10   1   1        4.05       10.47      7.00 o
  11   1   1        0.18       16.09      3.98 o
 -11   2   1        0.40       13.66      3.04 o
 -10   2   1        5.67       10.31      2.86 o
  -9   2   1        0.03        1.92      1.59 o
  -8   2   1        9.94       19.35      2.72 o
  -7   2   1      151.96      145.62      4.38 o
  -6   2   1       16.73       21.26      2.10 o
  -5   2   1      694.81      703.46      9.16 o
  -4   2   1        7.42       11.99      1.35 o
  -3   2   1     1066.09     1059.64      9.39 o
  -2   2   1     2227.68     2193.44     17.11 o
  -1   2   1      649.12      582.88      5.51 o
   0   2   1     5887.09     5927.93     48.75 o
   1   2   1      386.16      403.35      4.82 o
   2   2   1    10991.79    11038.23     89.31 o
   3   2   1     1181.10     1240.42     11.70 o
   4   2   1      885.70      922.42     11.20 o
   5   2   1        0.94        1.63      0.78 o
   6   2   1        1.36        2.06      0.99 o
   7   2   1        2.57        2.58      1.27 o
   8   2   1       61.30       55.64      4.12 o
   9   2   1       35.23       29.58      4.13 o
  10   2   1        1.93        6.51      2.65 o
  11   2   1        1.38       19.07      4.28 o
 -11   3   1       25.13       38.55     11.71 o
 -10   3   1       29.08       31.95      5.04 o
  -9   3   1       39.73       49.92      4.39 o
  -8   3   1       23.29       25.33      2.69 o
  -7   3   1       72.93       72.13      5.62 o
  -6   3   1        0.14        2.11      1.15 o
  -5   3   1      177.96      176.00      4.25 o
  -4   3   1       92.19       94.37      3.16 o
  -3   3   1       26.65       38.69      1.74 o
  -2   3   1     3483.56     3633.42     27.14 o
  -1   3   1      985.32     1063.07     10.60 o
   0   3   1     2587.62     2864.51     28.33 o
   1   3   1      414.10      339.91      4.03 o
   2   3   1     1835.48     1778.57     20.24 o
   3   3   1     2500.86     2581.58     21.49 o
   4   3   1      114.73      119.97      3.08 o
   5   3   1       74.59       81.56      2.60 o
   6   3   1        0.08        1.64      0.99 o
   7   3   1        9.84       10.80      1.88 o
   8   3   1        1.42        4.86      1.97 o
   9   3   1        3.95        6.76      2.42 o
  10   3   1        0.35        8.82      3.76 o
 -10   4   1       45.11       48.00     10.73 o
  -9   4   1       14.28       17.34      4.13 o
  -8   4   1       17.87       18.74      2.89 o
  -7   4   1       36.25       35.14      2.86 o
  -6   4   1      297.36      279.55      6.49 o
  -5   4   1        4.82        9.23      1.30 o
  -4   4   1      353.41      343.88      7.67 o
  -3   4   1      596.24      600.90      7.23 o
  -2   4   1       47.02       47.89      1.95 o
  -1   4   1       41.57       48.40      1.77 o
   0   4   1      510.74      604.11      8.58 o
   1   4   1     1537.57     1742.90     16.43 o
   2   4   1      512.86      571.73      7.37 o
   3   4   1     1823.13     1955.03     17.49 o
   4   4   1        5.11        6.31      1.06 o
   5   4   1       18.91       27.68      2.01 o
   6   4   1        0.34        1.80      1.26 o
   7   4   1      182.70      179.06      6.55 o
   8   4   1        0.90        5.04      2.01 o
   9   4   1       91.06       93.50      6.43 o
  10   4   1       47.13       58.89      9.26 o
 -10   5   1       21.14       19.76      4.81 o
  -9   5   1       49.23       47.85     12.21 o
  -8   5   1      117.95      129.24      9.19 o
  -7   5   1      298.64      255.21      8.28 o
  -6   5   1        0.27        3.58      1.27 o
  -5   5   1      692.58      651.13     13.74 o
  -4   5   1      262.76      267.93      4.98 o
  -3   5   1       34.92       25.47      1.90 o
  -2   5   1      431.84      447.54      6.68 o
  -1   5   1     3327.66     3509.49     31.01 o
   0   5   1       52.77       61.94      2.92 o
   1   5   1       29.78       33.71      2.74 o
   2   5   1      587.59      669.73      9.82 o
   3   5   1     1994.40     2246.56     23.22 o
   4   5   1      106.05      113.11      5.59 o
   5   5   1        0.61        5.92      2.89 o
   6   5   1       14.51        9.28      1.87 o
   7   5   1        0.00        0.83      1.46 o
   8   5   1       98.26      110.80      5.31 o
   9   5   1       28.47       28.66      4.30 o
  10   5   1       26.19       41.23     17.68 o
 -10   6   1        2.08        3.45      3.53 o
  -9   6   1       36.43       33.74      5.78 o
  -8   6   1       58.86       56.93     12.71 o
  -7   6   1      361.76      321.33     16.80 o
  -6   6   1      319.62      304.74      9.01 o
  -5   6   1        8.06       10.18      1.62 o
  -4   6   1      137.04      130.51      5.31 o
  -3   6   1        1.61        3.49      1.12 o
  -2   6   1      340.92      372.25      6.33 o
  -1   6   1     1957.96     2119.78     20.93 o
   0   6   1     1528.90     1624.48     19.78 o
   1   6   1      207.66      202.42      7.32 o
   2   6   1       89.36       98.08      3.55 o
   3   6   1       77.50       83.74      3.78 o
   4   6   1       16.12       20.28      2.37 o
   5   6   1       61.87       71.05      4.18 o
   6   6   1        0.55        1.21      1.43 o
   7   6   1       72.63       74.74      4.78 o
   8   6   1        0.13        2.20      1.89 o
   9   6   1       32.10       32.48      5.09 o
  10   6   1        2.94        5.71      4.18 o
  -9   7   1       23.02       31.28      5.71 o
  -8   7   1        9.47       12.05      4.00 o
  -7   7   1       68.37       75.96      6.07 o
  -6   7   1       28.97       26.55      3.85 o
  -5   7   1        0.50        1.00      2.40 o
  -4   7   1       94.99       90.42      5.71 o
  -3   7   1       24.97       27.52      2.26 o
  -2   7   1       33.60       49.19      2.67 o
  -1   7   1        1.35        4.49      1.15 o
   0   7   1       15.14       20.58      2.33 o
   1   7   1      282.85      303.06      5.87 o
   2   7   1        6.19       10.03      1.45 o
   3   7   1      474.16      454.74      6.71 o
   4   7   1        3.42        5.49      2.11 o
   5   7   1       78.22       82.73      5.37 o
   6   7   1       32.88       30.63      5.75 o
   7   7   1        8.21        4.63      3.04 o
   8   7   1        6.69        5.53      2.40 o
   9   7   1        8.63       12.62      3.65 o
  -9   8   1        3.08        6.73      3.82 o
  -8   8   1       17.62       11.69      4.31 o
  -7   8   1       41.94       42.87      4.98 o
  -6   8   1       38.77       44.75      4.91 o
  -5   8   1       19.68       17.71      3.31 o
  -4   8   1      118.25      111.45      4.72 o
  -3   8   1      141.02      136.24      5.44 o
  -2   8   1       41.58       45.61      3.68 o
  -1   8   1      112.73      130.87      4.05 o
   0   8   1      133.68      146.48      4.38 o
   1   8   1      261.29      284.63      6.07 o
   2   8   1       71.61       66.52      2.82 o
   3   8   1       46.66       44.74      3.96 o
   4   8   1       67.41       56.74      4.49 o
   5   8   1        3.64        8.82      5.20 o
   6   8   1       32.43       33.87      5.83 o
   7   8   1       16.55       16.14      3.57 o
   8   8   1        0.09        4.81      2.73 o
   9   8   1        6.73       11.42      3.56 o
  -8   9   1        8.65        8.78      6.18 o
  -7   9   1       61.20       71.39      8.03 o
  -6   9   1        0.64        0.66      2.33 o
  -5   9   1       12.23       17.90      3.20 o
  -4   9   1       58.46       51.46      4.72 o
  -3   9   1       54.45       58.36      4.48 o
  -2   9   1      128.32      124.82      5.36 o
  -1   9   1       47.50       50.19      3.93 o
   0   9   1        0.74        2.95      1.29 o
   1   9   1       33.07       32.43      2.73 o
   2   9   1        0.11        0.44      1.29 o
   3   9   1      141.45      139.28      5.90 o
   4   9   1        3.29        1.92      2.49 o
   5   9   1       99.91       93.76      8.33 o
   6   9   1       52.99       55.34      7.29 o
   7   9   1       24.14       30.40      4.58 o
   8   9   1        8.28       15.48      3.77 o
  -8  10   1       47.00       62.96      8.79 o
  -7  10   1        0.63       18.08      5.18 o
  -6  10   1       17.14       20.40      3.81 o
  -5  10   1        0.00        5.89      2.54 o
  -4  10   1      216.26      192.09      7.78 o
  -3  10   1      292.75      267.59     11.11 o
  -2  10   1      168.84      176.15      9.07 o
  -1  10   1       95.53       86.18      5.40 o
   0  10   1       70.37       67.01      5.87 o
   1  10   1       30.75       33.64      3.10 o
   2  10   1        0.04        1.26      2.38 o
   3  10   1       14.77        9.02      3.77 o
   4  10   1       11.06       14.16      3.89 o
   5  10   1       11.77        7.04      3.78 o
   6  10   1        0.23        8.85      3.76 o
   7  10   1       18.26       23.62      4.16 o
  -7  11   1       38.63       45.15      7.69 o
  -6  11   1        0.37       11.16      3.08 o
  -5  11   1       57.80       63.68      5.95 o
  -4  11   1       20.81       32.93      4.52 o
  -3  11   1      463.41      430.56     14.97 o
  -2  11   1      415.70      342.75     12.99 o
  -1  11   1        0.07        3.34      2.10 o
   0  11   1        2.61        2.56      2.04 o
   1  11   1       23.26       26.76      3.55 o
   2  11   1        0.44        1.08      2.37 o
   3  11   1       46.22       30.92      5.48 o
   4  11   1      336.39      248.46     12.17 o
   5  11   1      266.79      239.87     17.08 o
   6  11   1        8.18       17.59      4.87 o
  -6  12   1        1.07        7.95      3.40 o
  -5  12   1       41.53       47.78      8.72 o
  -4  12   1       39.12       49.84      5.40 o
  -3  12   1        0.01        7.69      4.39 o
  -2  12   1      106.03       99.24      8.24 o
  -1  12   1       32.57       34.14      4.22 o
   0  12   1       30.93       25.04      3.74 o
   1  12   1       39.46       34.81      5.40 o
   2  12   1        8.14        7.38      3.49 o
   3  12   1       21.01       14.42      4.31 o
   4  12   1       21.55       24.54      5.00 o
   5  12   1      243.74      222.83     16.70 o
  -4  13   1        1.77       13.90      3.84 o
  -3  13   1       86.67      115.25     10.15 o
  -2  13   1        0.17        7.16      4.06 o
  -1  13   1        1.50       11.72      6.92 o
   0  13   1        0.26        5.19      2.70 o
   1  13   1        0.53        3.01      3.03 o
   2  13   1        4.77       12.36      4.00 o
   3  13   1       22.92       32.14     10.46 o
   4  13   1       11.30       14.25      6.50 o
  -1  14   1       19.71       31.08      7.44 o
   0  14   1        0.84        9.67      5.18 o
   1  14   1       20.28       34.20      7.49 o
 -11   0   2       53.11       56.60      9.25 o
 -10   0   2        9.31       15.25      4.02 o
  -9   0   2       51.55       43.71      9.22 o
  -8   0   2       20.42       23.45      3.22 o
  -7   0   2      294.98      258.79     11.79 o
  -6   0   2        0.96        0.72      1.19 o
  -5   0   2     1517.07     1696.81     21.21 o
  -4   0   2       89.09       91.64      5.70 o
  -3   0   2      227.67      234.31      4.99 o
  -2   0   2    19399.89    16863.81    266.40 o
  -1   0   2     3052.76     3037.33     51.62 o
   0   0   2     2702.20     2512.21    121.81 o
   1   0   2    15151.52    14041.77    302.82 o
   2   0   2    11193.38    11226.18    129.28 o
   3   0   2      854.00      888.38     14.53 o
   4   0   2       40.34       51.07      4.17 o
   5   0   2       59.72       69.71      2.62 o
   6   0   2       39.02       36.56      2.97 o
   7   0   2       64.15       69.58     10.08 o
   8   0   2      117.95      103.15     21.56 o
   9   0   2       24.80       22.38      6.64 o
  10   0   2       17.43       24.31      6.62 o
 -11   1   2        0.00       13.06      3.16 o
 -10   1   2        6.30        8.05      2.36 o
  -9   1   2       17.68       17.67      2.60 o
  -8   1   2      151.03      124.97      6.64 o
  -7   1   2        0.06        1.02      1.08 o
  -6   1   2      308.08      279.57      5.74 o
  -5   1   2     1123.66     1205.04     13.07 o
  -4   1   2     2887.79     3017.29     25.15 o
  -3   1   2       24.02       16.88      1.49 o
  -2   1   2     1620.28     1683.07     19.32 o
  -1   1   2     1119.49     1163.56     13.10 o
   0   1   2      688.50      716.04     12.79 o
   1   1   2     4772.82     4794.56     39.62 o
   2   1   2    19315.74    16736.98    138.15 o
   3   1   2      821.99      817.22      7.10 o
   4   1   2      228.63      218.36      3.49 o
   5   1   2        5.98        6.01      0.92 o
   6   1   2      196.85      167.26      3.85 o
   7   1   2       12.07       13.90      1.95 o
   8   1   2       42.31       44.78      4.71 o
   9   1   2       24.32       24.91      3.78 o
  10   1   2        0.07       12.11      3.50 o
 -11   2   2        1.21       10.45      3.51 o
 -10   2   2        0.63        5.73      2.25 o
  -9   2   2       11.16       16.42      2.46 o
  -8   2   2        1.26        1.82      1.41 o
  -7   2   2        0.63        1.66      1.18 o
  -6   2   2       33.09       37.99      2.62 o
  -5   2   2        7.77        6.70      1.23 o
  -4   2   2     2128.63     2246.15     22.14 o
  -3   2   2      615.90      593.02      8.75 o
  -2   2   2       25.28       33.05      1.46 o
  -1   2   2      536.11      528.13      7.54 o
   0   2   2     2831.98     2873.06     24.24 o
   1   2   2       29.01       25.98      1.82 o
   2   2   2     1014.09     1041.80     13.46 o
   3   2   2       42.98       51.66      2.78 o
   4   2   2      143.20      132.00      3.19 o
   5   2   2      565.39      558.52     11.80 o
   6   2   2       16.07       15.96      1.64 o
   7   2   2       73.98       71.21      3.70 o
   8   2   2       10.43        9.64      2.65 o
   9   2   2        7.95        9.41      2.82 o
  10   2   2       19.28       29.85      4.93 o
 -11   3   2        7.67       16.18      6.22 o
 -10   3   2        1.68       11.22      3.24 o
  -9   3   2        0.23        2.33      1.78 o
  -8   3   2       16.02       16.37      2.43 o
  -7   3   2        0.09        0.19      1.40 o
  -6   3   2      235.08      227.39      7.11 o
  -5   3   2       13.52       17.11      1.92 o
  -4   3   2      524.72      508.97      7.77 o
  -3   3   2      251.69      253.57      5.55 o
  -2   3   2        0.92        1.50      0.52 o
  -1   3   2      774.78      824.95     10.88 o
   0   3   2     1033.73     1019.41      9.25 o
   1   3   2        0.47        2.12      0.51 o
   2   3   2      299.29      320.32      4.61 o
   3   3   2      223.09      204.92      6.43 o
   4   3   2      156.58      139.11      5.64 o
   5   3   2       91.55       92.26      3.00 o
   6   3   2       36.63       35.38      2.67 o
   7   3   2        3.48        3.37      1.49 o
   8   3   2       16.76       17.77      2.55 o
   9   3   2       37.72       52.83      5.64 o
  10   3   2        0.01        8.65      2.87 o
 -10   4   2      266.42      202.43     10.86 o
  -9   4   2       14.71       10.27      4.11 o
  -8   4   2       85.63       79.92      7.20 o
  -7   4   2       13.93       15.52      2.34 o
  -6   4   2      117.27      101.89      4.50 o
  -5   4   2      338.70      331.85      7.69 o
  -4   4   2        5.13       10.29      1.48 o
  -3   4   2     1270.92     1368.82     12.88 o
  -2   4   2       38.33       29.44      1.64 o
  -1   4   2      775.68      951.24      8.87 o
   0   4   2        0.86        0.80      0.54 o
   1   4   2     1104.18     1160.04     12.29 o
   2   4   2      245.38      238.77      5.91 o
   3   4   2        0.38        7.81      6.12 o
   4   4   2      199.04      200.16      5.31 o
   5   4   2      182.37      175.41      5.27 o
   6   4   2       74.54       69.51      4.60 o
   7   4   2       84.88       84.54      4.35 o
   8   4   2       15.24       20.65      2.81 o
   9   4   2       23.52       29.40      4.59 o
  10   4   2        5.91       14.41      3.23 o
 -10   5   2       44.86       50.83      8.41 o
  -9   5   2        0.09        2.04      2.96 o
  -8   5   2      167.73      153.02      8.69 o
  -7   5   2      115.90      117.00      6.50 o
  -6   5   2       24.83       26.45      4.41 o
  -5   5   2        0.97        2.00      1.16 o
  -4   5   2      193.41      222.15      4.45 o
  -3   5   2      721.12      785.09     15.20 o
  -2   5   2      201.09      200.12      3.46 o
  -1   5   2      630.55      703.43      7.51 o
   0   5   2     1046.04     1005.31     11.64 o
   1   5   2        1.65        3.32      0.95 o
   2   5   2      378.83      403.73      5.22 o
   3   5   2       49.97       57.50      2.28 o
   4   5   2       11.26        9.22      1.71 o
   5   5   2        0.29        0.35      1.27 o
   6   5   2       64.69       68.77      4.43 o
   7   5   2        2.55        6.08      1.88 o
   8   5   2       27.62       30.40      3.34 o
   9   5   2        9.80       12.67      2.69 o
  10   5   2        1.88        7.92      3.91 o
 -10   6   2       35.70       31.64      6.11 o
  -9   6   2        7.20       11.93      4.97 o
  -8   6   2      230.88      202.57     16.85 o
  -7   6   2      147.88      135.47      8.62 o
  -6   6   2       37.87       33.09      3.66 o
  -5   6   2       74.26       70.79      3.77 o
  -4   6   2       89.74       95.95      3.69 o
  -3   6   2      661.82      675.23      8.28 o
  -2   6   2      109.42      116.15      2.84 o
  -1   6   2       73.94       97.06      3.61 o
   0   6   2     1657.65     1708.98     18.00 o
   1   6   2     1680.40     1807.58     18.41 o
   2   6   2       43.42       40.56      1.96 o
   3   6   2       82.89       87.75      4.24 o
   4   6   2       17.36       22.87      2.56 o
   5   6   2      105.28       94.08      4.51 o
   6   6   2       22.60       23.08      3.02 o
   7   6   2       17.44       15.90      2.83 o
   8   6   2        3.68        4.64      2.09 o
   9   6   2       17.44       17.48      3.81 o
  -9   7   2       14.36       17.44      4.68 o
  -8   7   2       24.36       33.16      5.78 o
  -7   7   2       26.70       36.87      5.83 o
  -6   7   2      101.62      114.82      8.60 o
  -5   7   2        0.13        1.35      1.56 o
  -4   7   2      152.59      148.67      6.00 o
  -3   7   2      400.60      386.78      7.65 o
  -2   7   2      162.82      171.38      4.66 o
  -1   7   2       66.99       64.30      2.80 o
   0   7   2        3.39        4.72      1.25 o
   1   7   2       42.22       47.83      2.58 o
   2   7   2       40.69       38.88      2.21 o
   3   7   2        6.97        3.67      2.27 o
   4   7   2      171.06      139.53      5.87 o
   5   7   2       26.54       30.57      3.28 o
   6   7   2       12.68       15.87      2.90 o
   7   7   2       20.77       23.88      3.03 o
   8   7   2      155.49      152.49      8.74 o
   9   7   2        2.26        7.93      2.80 o
  -9   8   2        6.02        6.76      3.55 o
  -8   8   2       28.74       27.96      5.35 o
  -7   8   2       40.16       34.72      5.97 o
  -6   8   2       41.58       41.38      4.86 o
  -5   8   2       97.48      116.31      5.19 o
  -4   8   2       25.63       26.33      2.87 o
  -3   8   2      653.96      618.53     11.92 o
  -2   8   2      237.43      225.87      7.87 o
  -1   8   2      121.62      111.19      6.47 o
   0   8   2        9.98       10.89      1.76 o
   1   8   2      219.90      216.42      5.25 o
   2   8   2       36.03       35.29      3.08 o
   3   8   2       43.29       46.70      4.14 o
   4   8   2       59.71       58.85      5.71 o
   5   8   2       50.94       45.80      4.47 o
   6   8   2       17.73       16.33      3.30 o
   7   8   2        0.05        1.44      2.53 o
   8   8   2       15.15       20.50      3.95 o
  -8   9   2        2.79       10.58      4.31 o
  -7   9   2       37.48       52.26     13.92 o
  -6   9   2        0.72        2.00      2.53 o
  -5   9   2        0.67        1.02      3.61 o
  -4   9   2       42.17       41.84      3.63 o
  -3   9   2       63.28       75.41      4.30 o
  -2   9   2       27.23       23.41      4.18 o
  -1   9   2     1262.15     1187.58     28.76 o
   0   9   2       97.61       95.25      3.87 o
   1   9   2       89.23       86.38      4.70 o
   2   9   2       10.18       11.40      2.93 o
   3   9   2       90.32       95.03      5.56 o
   4   9   2       13.84        7.26      2.48 o
   5   9   2       31.83       28.65      9.88 o
   6   9   2       59.16       56.76      7.19 o
   7   9   2        6.39       13.09      3.59 o
   8   9   2       13.20       15.09      3.88 o
  -8  10   2       14.55       34.72      6.57 o
  -7  10   2        0.69        4.36      3.42 o
  -6  10   2        3.37       14.07      3.27 o
  -5  10   2        4.94       11.58      3.31 o
  -4  10   2       12.32       19.85      3.64 o
  -3  10   2      203.08      182.88      6.12 o
  -2  10   2       85.41       85.80      6.23 o
  -1  10   2      228.38      230.18      7.49 o
   0  10   2       34.10       37.74      3.91 o
   1  10   2       35.14       36.74      3.75 o
   2  10   2       50.76       61.65      5.84 o
   3  10   2       57.60       52.15      6.32 o
   4  10   2       24.63       22.92      4.71 o
   5  10   2        2.50        2.76      3.30 o
   6  10   2        5.38        4.14      3.76 o
   7  10   2        0.27       11.57      3.69 o
  -7  11   2        0.01        6.97      4.25 o
  -6  11   2        3.49       10.79      3.35 o
  -5  11   2       10.92       21.37      3.68 o
  -4  11   2       21.73       21.53      3.96 o
  -3  11   2      704.50      663.46     14.67 o
  -2  11   2        0.31        2.74      1.94 o
  -1  11   2       61.45       57.13      4.19 o
   0  11   2       13.59       14.39      3.19 o
   1  11   2        0.20        1.27      2.48 o
   2  11   2       39.74       31.46      5.25 o
   3  11   2       29.88       36.73      5.67 o
   4  11   2        0.08        6.23      3.16 o
   5  11   2        5.62        8.53      3.89 o
   6  11   2       22.39       22.48      5.79 o
  -6  12   2        3.94       14.28      3.72 o
  -5  12   2        5.66        9.63      3.19 o
  -4  12   2        0.07        8.80      3.68 o
  -3  12   2      246.63      240.21      9.11 o
  -2  12   2       10.07       17.11      9.27 o
  -1  12   2       68.94       61.59      7.45 o
   0  12   2       17.10       17.93      4.38 o
   1  12   2        1.88        1.52      2.87 o
   2  12   2        3.16        8.07      3.51 o
   3  12   2        1.76        7.48      3.14 o
   4  12   2       63.72       67.20      7.88 o
   5  12   2        0.07        7.04      3.60 o
  -4  13   2        1.39       16.80      3.61 o
  -3  13   2        1.04       16.83      4.37 o
  -2  13   2        2.80       22.58      6.18 o
  -1  13   2       11.37       11.38      5.15 o
   0  13   2       46.68       46.75      6.47 o
   1  13   2        5.03       10.90      4.78 o
   2  13   2        0.61        8.14      5.26 o
   3  13   2        0.00        6.28      3.54 o
   4  13   2        9.57       13.06     14.13 o
   0  14   2       53.80       52.82      9.54 o
 -11   1   3       33.67       43.46      6.52 o
 -10   1   3        4.63       10.00      2.58 o
  -9   1   3       29.73       42.09      3.54 o
  -8   1   3        3.41        4.88      1.66 o
  -7   1   3      188.48      196.95      5.24 o
  -6   1   3        7.81        8.96      1.68 o
  -5   1   3      722.79      844.55     11.63 o
  -4   1   3       26.42       32.71      2.94 o
  -3   1   3      674.62      717.21     10.94 o
  -2   1   3     1452.18     1525.27     17.77 o
  -1   1   3       23.91       21.06      1.45 o
   0   1   3      112.95      123.11      3.90 o
   1   1   3     1652.55     1808.03     16.82 o
   2   1   3     4530.79     4495.69     38.34 o
   3   1   3      317.26      325.26      5.44 o
   4   1   3       32.69       38.86      1.52 o
   5   1   3       60.10       68.55      2.54 o
   6   1   3        1.42        3.52      1.03 o
   7   1   3        0.00        1.25      1.41 o
   8   1   3       20.22       16.18      6.80 o
   9   1   3        3.53       12.92      3.92 o
  10   1   3        0.32       10.45      3.52 o
 -11   2   3        0.38       12.35      5.73 o
 -10   2   3       37.31       33.50      4.64 o
  -9   2   3        7.00        8.34      2.33 o
  -8   2   3        0.07        3.08      1.82 o
  -7   2   3       58.28       67.50      6.47 o
  -6   2   3      197.51      189.96      5.29 o
  -5   2   3      363.65      385.51      7.21 o
  -4   2   3        7.61       11.33      2.30 o
  -3   2   3     3621.26     4049.82     41.67 o
  -2   2   3        1.40        0.75      0.90 o
  -1   2   3       89.32       99.75      2.24 o
   0   2   3     1159.27     1207.79     11.75 o
   1   2   3       91.31       89.84      2.16 o
   2   2   3     1856.79     1856.79     17.78 o
   3   2   3      539.88      532.19      8.78 o
   4   2   3     2571.82     2578.18     25.08 o
   5   2   3      242.83      226.25      6.58 o
   6   2   3       10.44       11.03      1.70 o
   7   2   3        0.26        0.91      1.27 o
   8   2   3       23.24       26.30      3.18 o
   9   2   3        3.48        8.06      3.94 o
  10   2   3       17.33       31.65      7.85 o
 -11   3   3        0.04        6.50      5.79 o
 -10   3   3       40.11       46.14      5.23 o
  -9   3   3        1.64        0.68      2.10 o
  -8   3   3       80.19       89.87      6.97 o
  -7   3   3       21.86       23.02      2.73 o
  -6   3   3        9.05        8.09      1.84 o
  -5   3   3       51.06       56.88      3.08 o
  -4   3   3       37.66       47.49      2.40 o
  -3   3   3       19.35       27.86      2.51 o
  -2   3   3      167.04      161.91      4.50 o
  -1   3   3       86.53       93.28      3.13 o
   0   3   3      293.10      268.78      3.85 o
   1   3   3       37.52       47.97      1.41 o
   2   3   3      110.67      119.46      4.61 o
   3   3   3      119.73      118.96      4.32 o
   4   3   3     4285.87     4249.10     38.35 o
   5   3   3      145.81      126.91      4.48 o
   6   3   3       23.66       16.37      2.43 o
   7   3   3        1.94        2.90      1.50 o
   8   3   3        0.26        0.82      1.88 o
   9   3   3        3.08        7.69      2.86 o
  10   3   3       27.99       28.11      5.27 o
 -10   4   3        1.79        5.95      6.13 o
  -9   4   3       10.75       15.80      3.31 o
  -8   4   3        1.23        4.36      2.28 o
  -7   4   3       15.91       13.68      2.90 o
  -6   4   3       32.86       39.29      2.99 o
  -5   4   3      398.72      384.17      7.19 o
  -4   4   3      124.72      120.07      3.39 o
  -3   4   3       25.68       23.41      2.53 o
  -2   4   3        0.01        0.59      0.97 o
  -1   4   3      187.76      207.84      5.05 o
   0   4   3      354.80      363.65      4.86 o
   1   4   3       20.64       21.68      1.22 o
   2   4   3     1032.89     1083.84     12.13 o
   3   4   3       13.26       13.13      2.07 o
   4   4   3       62.46       62.73      4.09 o
   5   4   3       85.03       90.56      6.02 o
   6   4   3      143.07      134.14      5.11 o
   7   4   3        3.71        5.18      1.82 o
   8   4   3        9.75        9.12      2.22 o
   9   4   3        0.60        4.74      2.36 o
  10   4   3        1.70       10.11      4.73 o
 -10   5   3      129.38      110.02     12.82 o
  -9   5   3        1.43        4.37      3.35 o
  -8   5   3      252.45      211.58      7.97 o
  -7   5   3      176.48      149.80      7.97 o
  -6   5   3      553.78      528.03     11.70 o
  -5   5   3      160.34      162.48      9.18 o
  -4   5   3      832.37      791.52     15.22 o
  -3   5   3      450.50      482.29      9.60 o
  -2   5   3       74.35       74.14      3.44 o
  -1   5   3      209.18      213.38      5.51 o
   0   5   3      988.70      997.30     11.84 o
   1   5   3      427.25      433.91      5.69 o
   2   5   3        2.04        2.04      0.89 o
   3   5   3      205.95      201.11      6.06 o
   4   5   3       26.09       28.81      3.21 o
   5   5   3       13.60       21.33      2.67 o
   6   5   3       76.61       73.29      6.66 o
   7   5   3       51.08       58.18      4.60 o
   8   5   3       31.14       36.89      3.63 o
   9   5   3        0.37        7.81      2.39 o
 -10   6   3       49.06       50.41      9.07 o
  -9   6   3        0.32        2.91      3.42 o
  -8   6   3       11.17       13.32      3.99 o
  -7   6   3       79.01       79.94      5.67 o
  -6   6   3      280.10      262.70      8.23 o
  -5   6   3      990.49      929.11     16.17 o
  -4   6   3       37.02       51.27      3.96 o
  -3   6   3        8.69        6.08      1.82 o
  -2   6   3      452.53      433.20      7.43 o
  -1   6   3      198.93      183.77      4.34 o
   0   6   3      241.50      242.42      4.30 o
   1   6   3     1968.97     1986.93     16.79 o
   2   6   3       17.80       21.47      2.00 o
   3   6   3       17.84       23.90      2.95 o
   4   6   3        9.03        9.46      2.27 o
   5   6   3      255.28      239.69     11.84 o
   6   6   3      120.46      114.34      5.37 o
   7   6   3        3.62        6.36      2.25 o
   8   6   3        0.14        1.63      1.86 o
   9   6   3        0.05        8.30      2.64 o
  -9   7   3        3.89        3.42      3.29 o
  -8   7   3       32.90       41.87      6.49 o
  -7   7   3       21.35       13.60      4.15 o
  -6   7   3      416.54      364.15     10.16 o
  -5   7   3      737.74      678.58     13.73 o
  -4   7   3       39.90       49.75      4.18 o
  -3   7   3       23.43       27.94      2.61 o
  -2   7   3        4.61        6.59      1.51 o
  -1   7   3      345.03      329.92      7.27 o
   0   7   3       42.66       49.29      2.28 o
   1   7   3      719.86      701.51      8.14 o
   2   7   3      586.81      553.93     15.90 o
   3   7   3       49.05       51.34      4.10 o
   4   7   3       73.69       67.58      4.83 o
   5   7   3        6.06        3.37      1.85 o
   6   7   3        0.03        3.75      1.98 o
   7   7   3        4.21        4.18      2.35 o
   8   7   3       11.62       12.72      2.67 o
   9   7   3        0.17        7.06      2.79 o
  -9   8   3        6.78       18.51      4.54 o
  -8   8   3        1.74        2.85      3.27 o
  -7   8   3       27.37       28.26     11.67 o
  -6   8   3        7.35        7.85      3.39 o
  -5   8   3      548.69      503.49     16.96 o
  -4   8   3       18.20       24.87      2.93 o
  -3   8   3       21.30       30.09      2.94 o
  -2   8   3        1.70        6.13      1.52 o
  -1   8   3      162.43      152.64      4.45 o
   0   8   3      110.28      101.66      3.12 o
   1   8   3      163.60      166.14      5.76 o
   2   8   3        5.60        2.56      3.00 o
   3   8   3       24.38       19.84      3.93 o
   4   8   3       28.90       32.55      4.20 o
   5   8   3        9.19       10.68      2.45 o
   6   8   3        3.31        5.30      2.21 o
   7   8   3       75.59       74.81      5.56 o
   8   8   3        2.56        7.90      2.73 o
  -8   9   3       28.26       46.25      6.73 o
  -7   9   3       50.57       50.73      7.15 o
  -6   9   3      238.11      211.55     10.74 o
  -5   9   3        1.63        4.75      2.50 o
  -4   9   3       53.00       55.54      4.11 o
  -3   9   3        7.50        7.25      2.04 o
  -2   9   3      292.89      243.27      6.29 o
  -1   9   3      238.26      199.57      4.93 o
   0   9   3      557.96      479.94     10.80 o
   1   9   3        6.65        8.70      2.11 o
   2   9   3       14.56       16.90      3.78 o
   3   9   3       38.48       37.34      7.71 o
   4   9   3      104.40       94.80      6.27 o
   5   9   3       21.25       17.23      5.30 o
   6   9   3        1.06        6.55      3.53 o
   7   9   3        2.36        8.96      5.20 o
   8   9   3       30.57       30.54      5.18 o
  -7  10   3       34.50       44.16      6.96 o
  -6  10   3        9.32       22.69      4.71 o
  -5  10   3      173.95      188.91     11.32 o
  -4  10   3       39.85       41.05      3.84 o
  -3  10   3      244.58      217.50      6.58 o
  -2  10   3        4.33        3.54      1.95 o
  -1  10   3     1199.31     1063.24     18.32 o
   0  10   3      198.04      180.82      6.86 o
   1  10   3       20.95       17.58      4.08 o
   2  10   3        8.10        5.71      2.90 o
   3  10   3        0.08        5.02      2.85 o
   4  10   3       91.99       77.49      6.00 o
   5  10   3       18.96       17.88      4.83 o
   6  10   3       44.91       47.24      6.94 o
   7  10   3        1.97        9.11      3.96 o
  -6  11   3       83.37      101.60      9.57 o
  -5  11   3       13.13       23.80      7.41 o
  -4  11   3        4.92        9.81      2.98 o
  -3  11   3       35.57       41.72      3.93 o
  -2  11   3        3.73        8.45      2.37 o
  -1  11   3       57.85       57.04      5.02 o
   0  11   3       27.95       35.68      4.54 o
   1  11   3        2.99        5.19      2.78 o
   2  11   3        6.12        9.00      3.24 o
   3  11   3       52.09       53.20      8.33 o
   4  11   3       10.88       14.08      4.37 o
   5  11   3       19.85       14.21      7.92 o
   6  11   3       24.23       21.98      5.35 o
  -5  12   3        8.75       22.14      7.69 o
  -4  12   3       16.38       18.48      3.61 o
  -3  12   3        1.76        9.23      2.85 o
  -2  12   3       13.14       19.36      3.59 o
  -1  12   3      196.52      174.53      7.45 o
   0  12   3      102.65      117.27     16.51 o
   1  12   3       10.36        6.28      5.13 o
   2  12   3        4.56        9.61      3.64 o
   3  12   3        0.40        6.84      3.33 o
   4  12   3        3.96        9.20      7.59 o
   5  12   3        2.10        8.27      4.25 o
  -4  13   3        7.50       11.91      3.68 o
  -3  13   3        5.52       10.55      5.40 o
  -2  13   3       80.83       71.40      7.51 o
  -1  13   3        5.97       18.20      4.29 o
   0  13   3       10.14        9.25      5.95 o
   1  13   3       79.14       85.83      8.45 o
   2  13   3       15.92       44.73     11.99 o
   3  13   3        2.48       12.57      3.60 o
 -11   0   4      107.93      105.72     13.28 o
 -10   0   4        9.91        6.81      4.54 o
  -9   0   4        2.42        3.52      3.73 o
  -8   0   4       22.36       23.09      6.45 o
  -7   0   4        0.39        2.90      3.10 o
  -6   0   4       26.13       28.82      5.98 o
  -5   0   4       89.67      134.81      8.96 o
  -4   0   4     1304.29     1330.32     31.98 o
  -3   0   4        0.27       -0.81      1.34 o
  -2   0   4     1280.68     1302.57     28.37 o
  -1   0   4       10.49       22.38      2.16 o
   0   0   4     3665.23     3766.64     46.10 o
   1   0   4      438.85      475.03      9.37 o
   2   0   4     1680.41     1636.42     23.43 o
   3   0   4     1528.32     1507.48     34.34 o
   4   0   4        3.80        2.53      1.48 o
   5   0   4      149.15      152.66      5.53 o
   6   0   4       17.59       25.63      2.98 o
   7   0   4       56.09       51.38      9.23 o
   8   0   4       17.67        8.06      5.13 o
   9   0   4       12.79       24.63      6.98 o
  10   0   4        0.47        8.15      5.86 o
 -11   1   4        2.20        7.22      3.73 o
 -10   1   4        3.71        7.18      3.44 o
  -9   1   4       58.28       56.52      9.90 o
  -8   1   4       48.82       55.90      4.96 o
  -7   1   4      137.08      123.35      5.61 o
  -6   1   4       19.62       18.45      2.77 o
  -5   1   4        0.12        2.44      1.28 o
  -4   1   4       64.98       62.49      3.57 o
  -3   1   4     2919.80     3217.01     42.86 o
  -2   1   4       22.56       24.35      2.67 o
  -1   1   4        3.59        3.98      0.87 o
   0   1   4     2055.85     1956.40     22.13 o
   1   1   4      324.13      329.37     15.89 o
   2   1   4      464.44      442.26      6.48 o
   3   1   4      865.16      896.03     11.02 o
   4   1   4     1355.23     1254.35     14.69 o
   5   1   4       45.95       49.41      2.39 o
   6   1   4       16.43       16.77      2.48 o
   7   1   4       98.01       99.29      4.83 o
   8   1   4        2.40        8.12      3.44 o
   9   1   4        6.89       10.08      6.56 o
  10   1   4       13.02       29.47      6.09 o
 -11   2   4        0.13        3.31      4.01 o
 -10   2   4        1.85        6.93      2.88 o
  -9   2   4        8.82        8.01      2.79 o
  -8   2   4       18.25       23.30      2.98 o
  -7   2   4        1.73        2.04      1.90 o
  -6   2   4       72.67       68.90      4.74 o
  -5   2   4        3.74        7.54      1.86 o
  -4   2   4        2.54        1.69      1.28 o
  -3   2   4     1614.94     1879.31     22.78 o
  -2   2   4     4707.37     4879.16     41.67 o
  -1   2   4        0.89        3.10      0.73 o
   0   2   4      733.43      724.62      8.65 o
   1   2   4       21.80       20.91      1.37 o
   2   2   4      120.95      108.49      3.40 o
   3   2   4      411.88      379.15      6.07 o
   4   2   4     1108.68     1008.69     11.09 o
   5   2   4      581.29      482.56     26.91 o
   6   2   4       53.56       50.26      3.55 o
   7   2   4       62.51       55.91      4.77 o
   8   2   4        5.56        5.95      2.32 o
   9   2   4        2.48        9.94      3.45 o
  10   2   4        3.74       18.38      6.00 o
 -10   3   4        1.47        7.40      2.84 o
  -9   3   4       15.46       13.48      3.25 o
  -8   3   4      322.53      302.80     11.93 o
  -7   3   4       63.34       65.38      5.03 o
  -6   3   4       49.17       47.49      4.17 o
  -5   3   4       23.43       39.43      3.60 o
  -4   3   4       11.98        9.22      1.84 o
  -3   3   4      173.36      206.01      5.79 o
  -2   3   4     2772.08     2896.06     27.39 o
  -1   3   4      454.30      464.98      5.75 o
   0   3   4       28.56       39.16      1.67 o
   1   3   4       78.17       95.74      2.55 o
   2   3   4       93.95       91.93      3.68 o
   3   3   4      413.60      426.12      8.96 o
   4   3   4        0.85        3.43      1.97 o
   5   3   4        5.59        3.88      1.86 o
   6   3   4       99.84       87.51      4.38 o
   7   3   4       35.25       33.77      4.41 o
   8   3   4        3.77        3.97      2.07 o
   9   3   4        0.00        3.84      2.72 o
  10   3   4        0.05       15.03      8.04 o
 -10   4   4        1.49        4.56      3.98 o
  -9   4   4      245.68      199.62      8.23 o
  -8   4   4      222.01      214.26      8.16 o
  -7   4   4        5.52        7.77      2.49 o
  -6   4   4        4.77        2.95      1.89 o
  -5   4   4      139.05      129.87      7.32 o
  -4   4   4      384.56      310.89      7.92 o
  -3   4   4      253.34      250.10      6.94 o
  -2   4   4      499.37      539.91      9.71 o
  -1   4   4      611.75      736.49      8.73 o
   0   4   4      104.96      112.41      2.66 o
   1   4   4        2.50        2.90      0.71 o
   2   4   4      213.54      204.93      5.79 o
   3   4   4       10.07       14.01      2.26 o
   4   4   4       13.03        9.94      2.20 o
   5   4   4      153.97      143.78      6.11 o
   6   4   4      264.77      210.27      6.58 o
   7   4   4       28.95       30.32      3.54 o
   8   4   4        1.19        3.02      2.11 o
   9   4   4        0.24        4.90      3.13 o
 -10   5   4       18.83       18.62      4.91 o
  -9   5   4       40.55       41.67      5.04 o
  -8   5   4       12.43        7.56      2.79 o
  -7   5   4       46.57       50.95      4.91 o
  -6   5   4        7.62        8.89      2.58 o
  -5   5   4       16.35       18.96      3.64 o
  -4   5   4       27.07       38.50      3.77 o
  -3   5   4      469.11      449.67      9.50 o
  -2   5   4      509.74      550.19     12.32 o
  -1   5   4        6.56        4.01      1.17 o
   0   5   4       15.18       15.61      1.32 o
   1   5   4       11.51       14.82      1.84 o
   2   5   4       54.21       52.94      2.52 o
   3   5   4       29.39       24.83      2.94 o
   4   5   4      123.03      118.05      5.18 o
   5   5   4      103.75      103.00      5.92 o
   6   5   4        7.47        6.88      2.28 o
   7   5   4      125.30      108.45      8.21 o
   8   5   4        5.65        8.93      2.28 o
   9   5   4        0.00        3.88      2.71 o
 -10   6   4       21.07       22.34      5.40 o
  -9   6   4        1.62        2.69      3.24 o
  -8   6   4       54.34       46.96      5.07 o
  -7   6   4       59.03       64.37      5.67 o
  -6   6   4      262.34      241.90     17.70 o
  -5   6   4      469.45      430.17     21.66 o
  -4   6   4       61.58       82.11      4.65 o
  -3   6   4       19.45       12.57      2.21 o
  -2   6   4        0.15        2.33      1.38 o
  -1   6   4       31.13       34.09      2.60 o
   0   6   4      198.56      204.21      4.84 o
   1   6   4      207.92      211.27      5.24 o
   2   6   4       63.38       68.20      2.94 o
   3   6   4        0.38        0.88      1.46 o
   4   6   4        0.22        1.74      1.55 o
   5   6   4        0.49        2.12      2.04 o
   6   6   4       69.96       66.80      4.72 o
   7   6   4       29.17       26.13      3.57 o
   8   6   4        2.69        2.76      2.04 o
   9   6   4        3.04       17.27      4.03 o
  -9   7   4       11.19       14.88      4.52 o
  -8   7   4       74.22       69.25      7.78 o
  -7   7   4       12.09       13.34      3.05 o
  -6   7   4      176.89      159.61      7.18 o
  -5   7   4       43.76       55.07      4.68 o
  -4   7   4        0.42        0.57      1.89 o
  -3   7   4      175.53      163.91      6.02 o
  -2   7   4      601.66      570.88     15.56 o
  -1   7   4      110.71      111.03      3.99 o
   0   7   4       99.33       92.30      3.55 o
   1   7   4        9.66        6.65      1.67 o
   2   7   4       70.04       70.33      4.52 o
   3   7   4        5.91        6.53      2.08 o
   4   7   4        3.26        5.63      2.33 o
   5   7   4       15.30       13.49      2.56 o
   6   7   4       21.89       21.01      4.81 o
   7   7   4        9.75       14.32      3.02 o
   8   7   4        0.03        6.05      2.52 o
  -9   8   4        6.72        9.49      3.52 o
  -8   8   4       14.84       32.53      9.46 o
  -7   8   4       38.61       48.10      6.70 o
  -6   8   4        0.29        4.26      2.42 o
  -5   8   4        3.66        3.67      2.40 o
  -4   8   4        2.48        3.65      2.30 o
  -3   8   4      781.74      715.04     14.04 o
  -2   8   4       44.76       38.97      5.32 o
  -1   8   4      159.87      154.61      4.97 o
   0   8   4        1.90        2.79      1.79 o
   1   8   4      521.28      458.20     10.20 o
   2   8   4        3.77        3.47      2.58 o
   3   8   4      144.17      137.55      5.93 o
   4   8   4       71.82       71.46      7.73 o
   5   8   4        2.84        2.50      1.97 o
   6   8   4        0.15        2.21      2.00 o
   7   8   4        2.89        9.35      2.59 o
   8   8   4       10.25       17.21      3.63 o
  -8   9   4       32.30       42.06      6.85 o
  -7   9   4       38.68       40.66      8.91 o
  -6   9   4       35.18       54.72      7.01 o
  -5   9   4      137.48      140.32      6.93 o
  -4   9   4       15.36       17.27      3.37 o
  -3   9   4       26.03       28.26      5.25 o
  -2   9   4       91.02       98.54      8.37 o
  -1   9   4      374.56      337.63      9.39 o
   0   9   4        4.47        7.37      2.35 o
   1   9   4      285.05      257.62     16.65 o
   2   9   4       86.41       82.00      7.14 o
   3   9   4        0.00        3.09      2.55 o
   4   9   4        6.70       11.31      3.41 o
   5   9   4        0.00        3.33      3.01 o
   6   9   4        0.92        4.45      2.32 o
   7   9   4        3.31        7.15      3.09 o
  -7  10   4        4.37       12.29      3.76 o
  -6  10   4       16.39       27.27      5.03 o
  -5  10   4       43.90       61.51     10.10 o
  -4  10   4        3.07        4.31      2.32 o
  -3  10   4      113.87      116.69      6.46 o
  -2  10   4      118.24      111.05      6.05 o
  -1  10   4      546.28      491.26     11.94 o
   0  10   4        7.26        7.22      2.83 o
   1  10   4       15.00       12.69      3.55 o
   2  10   4       30.51       37.19      5.42 o
   3  10   4        5.01        9.00      5.29 o
   4  10   4       19.57       28.82      5.40 o
   5  10   4       13.62       18.55      3.70 o
   6  10   4       31.06       34.89      5.93 o
  -6  11   4       37.21       55.25      7.29 o
  -5  11   4       14.91       28.89      5.23 o
  -4  11   4        0.34        5.73      2.75 o
  -3  11   4       71.36       87.32     10.62 o
  -2  11   4      324.96      282.97      9.89 o
  -1  11   4       21.73       30.08      4.10 o
   0  11   4       23.96       24.37     10.71 o
   1  11   4       12.14        6.37      3.35 o
   2  11   4        1.09        5.29      3.13 o
   3  11   4       18.86       24.29      5.01 o
   4  11   4        3.36        8.82      3.75 o
   5  11   4        1.09        2.37      3.00 o
  -5  12   4       13.90       29.86      5.49 o
  -4  12   4       30.75       43.71      6.41 o
  -3  12   4        0.04        1.64      5.00 o
  -2  12   4        1.01        6.51      2.78 o
  -1  12   4        2.30        0.86      2.43 o
   0  12   4       39.40       37.51      5.93 o
   1  12   4        6.95        8.38      3.67 o
   2  12   4        2.72        4.86      5.51 o
   3  12   4        1.56        7.97      3.35 o
   4  12   4        1.09        6.58      4.05 o
  -3  13   4       17.73       35.20      5.46 o
  -2  13   4        0.21        9.41      3.06 o
  -1  13   4        2.26        9.94      3.87 o
   0  13   4       24.52       26.83      7.61 o
   1  13   4        1.02        2.85      5.40 o
   2  13   4       18.49       29.04      8.77 o
 -10   1   5        8.27       13.02      7.36 o
  -9   1   5       40.43       49.01      6.45 o
  -8   1   5      127.70      128.19      8.92 o
  -7   1   5        3.10        5.36      2.76 o
  -6   1   5      546.46      544.20     22.72 o
  -5   1   5       17.49       21.09      4.84 o
  -4   1   5      431.54      497.49     18.20 o
  -3   1   5       40.88       31.49      3.52 o
  -2   1   5      697.63      755.63     11.28 o
  -1   1   5      957.05      991.08     15.49 o
   0   1   5        0.78        2.39      0.79 o
   1   1   5      307.90      313.51      5.53 o
   2   1   5       18.06       15.69      1.55 o
   3   1   5     1390.04     1437.82     21.20 o
   4   1   5        0.01        0.85      1.00 o
   5   1   5       73.30       69.27      4.56 o
   6   1   5       10.84        8.90      2.47 o
   7   1   5        7.13        7.07      3.25 o
   8   1   5        0.03        5.15      3.47 o
   9   1   5        5.97       18.62      4.12 o
 -10   2   5        0.49        5.60      3.18 o
  -9   2   5      208.52      173.05      9.61 o
  -8   2   5       41.74       41.15      4.69 o
  -7   2   5       21.55       22.79      3.52 o
  -6   2   5      380.48      379.75      9.85 o
  -5   2   5     1612.41     1655.13     23.07 o
  -4   2   5      567.40      642.65     11.95 o
  -3   2   5        6.09        3.46      1.55 o
  -2   2   5       15.75       17.60      1.75 o
  -1   2   5      304.43      331.54      5.64 o
   0   2   5        6.54        8.19      1.15 o
   1   2   5      170.13      176.59      3.93 o
   2   2   5     1918.82     2032.44     20.38 o
   3   2   5      915.24      836.83     10.75 o
   4   2   5        5.92        7.21      2.02 o
   5   2   5       11.51       11.48      3.10 o
   6   2   5       18.94       15.62      2.30 o
   7   2   5        9.57       12.26      3.06 o
   8   2   5        7.09       13.14      4.31 o
   9   2   5       16.65       20.60      5.01 o
 -10   3   5        6.55       11.25      3.34 o
  -9   3   5        0.40        7.91      2.82 o
  -8   3   5      366.04      316.14     10.06 o
  -7   3   5      213.44      188.75      7.44 o
  -6   3   5       18.93       19.65      3.13 o
  -5   3   5        6.78       16.35      2.78 o
  -4   3   5       75.69       85.56      4.34 o
  -3   3   5      346.91      342.65      8.85 o
  -2   3   5      286.40      328.55      5.49 o
  -1   3   5      651.90      695.38      8.13 o
   0   3   5       16.61       24.90      1.73 o
   1   3   5      187.32      199.92      5.97 o
   2   3   5       38.79       40.22      1.89 o
   3   3   5      126.43      115.33      4.73 o
   4   3   5      655.10      600.96     12.03 o
   5   3   5      566.14      435.85     10.62 o
   6   3   5      259.34      187.96      6.16 o
   7   3   5       92.50       75.22      5.94 o
   8   3   5        1.53        4.59      2.20 o
   9   3   5        1.93        6.05      6.17 o
 -10   4   5        2.01        9.16      3.25 o
  -9   4   5      154.91      135.27      7.60 o
  -8   4   5      305.46      257.50      9.18 o
  -7   4   5       10.92       10.07      2.82 o
  -6   4   5       19.71       18.50      3.25 o
  -5   4   5       31.46       33.71      3.74 o
  -4   4   5      626.08      604.07     12.03 o
  -3   4   5      220.86      226.91      6.54 o
  -2   4   5      130.72      155.74      5.03 o
  -1   4   5      181.49      186.66      3.85 o
   0   4   5      851.01      904.01     12.15 o
   1   4   5       23.29       28.26      2.25 o
   2   4   5       19.88       24.77      3.66 o
   3   4   5        5.29        7.52      1.91 o
   4   4   5       25.91       33.24      3.54 o
   5   4   5       40.80       36.85      4.05 o
   6   4   5      135.20      112.22      6.15 o
   7   4   5        3.59        1.91      1.92 o
   8   4   5        8.43        9.77      3.24 o
   9   4   5        5.37       13.80      3.14 o
 -10   5   5        2.39       10.81      8.83 o
  -9   5   5       46.82       41.96      5.14 o
  -8   5   5      318.05      281.37      9.80 o
  -7   5   5       36.80       41.52      4.70 o
  -6   5   5       79.45       77.71      5.92 o
  -5   5   5       59.60       67.62      5.04 o
  -4   5   5       54.50       60.80      4.37 o
  -3   5   5      300.89      303.54      9.33 o
  -2   5   5      869.72      942.69     14.78 o
  -1   5   5        0.09        1.55      0.76 o
   0   5   5        2.19        2.90      0.91 o
   1   5   5       53.92       50.80      2.57 o
   2   5   5       39.78       44.74      3.44 o
   3   5   5       45.32       48.59      3.91 o
   4   5   5        0.70        2.28      1.67 o
   5   5   5      178.30      126.21      6.45 o
   6   5   5        2.08        2.65      1.92 o
   7   5   5        1.76        3.07      2.03 o
   8   5   5        5.94       10.89      3.75 o
   9   5   5        3.41       11.56      2.90 o
  -9   6   5       34.98       45.14      5.38 o
  -8   6   5        5.86        9.57      3.08 o
  -7   6   5        8.12       10.38      3.05 o
  -6   6   5      630.49      575.04     26.89 o
  -5   6   5        1.92        3.85      2.58 o
  -4   6   5       21.96       31.58      3.71 o
  -3   6   5       16.17       15.26      3.19 o
  -2   6   5        0.09        1.48      1.44 o
  -1   6   5      342.69      333.92      6.95 o
   0   6   5       17.27       22.24      2.08 o
   1   6   5       59.90       63.23      5.17 o
   2   6   5       66.08       65.71      4.05 o
   3   6   5      213.07      211.71      7.03 o
   4   6   5        3.07        3.73      2.12 o
   5   6   5       14.98       16.74      3.16 o
   6   6   5       23.07       22.24      3.25 o
   7   6   5        2.19        3.20      2.34 o
   8   6   5        5.71        7.15      3.10 o
  -9   7   5        2.62       12.53      7.29 o
  -8   7   5        3.21        4.01      2.76 o
  -7   7   5      151.92      142.67      8.79 o
  -6   7   5      175.09      153.33     12.12 o
  -5   7   5        0.21        0.87      2.09 o
  -4   7   5      571.14      545.23     12.18 o
  -3   7   5       37.45       43.17      4.00 o
  -2   7   5       22.42       32.55      3.41 o
  -1   7   5       23.68       24.11      2.50 o
   0   7   5       54.75       58.77      4.27 o
   1   7   5       60.44       62.73      4.26 o
   2   7   5       37.57       38.76      3.70 o
   3   7   5      896.70      799.18     15.12 o
   4   7   5        7.74        8.60      2.45 o
   5   7   5        6.18        6.31      2.55 o
   6   7   5       10.04       14.13      2.89 o
   7   7   5       16.26       16.43      3.52 o
   8   7   5        0.08        8.34      2.67 o
  -8   8   5        1.70       14.75      4.38 o
  -7   8   5       12.10       18.79      3.66 o
  -6   8   5       76.01       73.89      7.09 o
  -5   8   5       95.62       90.69      6.15 o
  -4   8   5     1065.22      990.16     19.13 o
  -3   8   5      603.45      548.54     12.26 o
  -2   8   5       30.87       28.10      3.49 o
  -1   8   5        0.09        0.49      1.78 o
   0   8   5       35.98       30.71      3.49 o
   1   8   5      618.25      543.75     21.11 o
   2   8   5       54.76       46.76      5.68 o
   3   8   5       17.41       22.23      3.33 o
   4   8   5        9.66       11.56      3.02 o
   5   8   5        1.28        0.43      2.15 o
   6   8   5        3.60        6.44      2.35 o
   7   8   5        0.00        3.44      2.23 o
  -8   9   5        3.72       14.95      6.20 o
  -7   9   5       16.11       31.39      5.43 o
  -6   9   5       59.55       70.08      6.00 o
  -5   9   5      104.98      101.91      6.76 o
  -4   9   5      137.93      122.62      6.15 o
  -3   9   5       45.62       44.64      4.45 o
  -2   9   5        5.35        3.85      1.91 o
  -1   9   5       10.80       16.08      3.05 o
   0   9   5      108.36      103.81      7.60 o
   1   9   5     1046.42      924.62     21.70 o
   2   9   5       35.86       37.91      5.53 o
   3   9   5        1.98        2.94      2.81 o
   4   9   5        0.49        3.32      2.90 o
   5   9   5       27.94       31.48      6.21 o
   6   9   5        3.76        7.16      2.46 o
   7   9   5       10.53       17.39      3.95 o
  -7  10   5       37.51       57.90      7.20 o
  -6  10   5       22.52       29.46      5.36 o
  -5  10   5       92.42      106.65      7.02 o
  -4  10   5       83.55       77.46      7.09 o
  -3  10   5       53.34       62.75     11.11 o
  -2  10   5       99.35       91.82      9.37 o
  -1  10   5       35.79       36.10      6.15 o
   0  10   5      123.05      121.34     10.69 o
   1  10   5       34.52       29.41      5.08 o
   2  10   5       30.51       35.08      5.71 o
   3  10   5        3.11        3.55      3.11 o
   4  10   5        3.92        5.98      3.56 o
   5  10   5       29.25       34.18      4.71 o
   6  10   5       17.41       23.38      4.86 o
  -6  11   5        0.25       15.56      3.71 o
  -5  11   5       73.48       81.61      8.07 o
  -4  11   5       26.12       31.83      4.29 o
  -3  11   5        4.15       10.04      4.02 o
  -2  11   5       35.04       46.20      5.05 o
  -1  11   5       25.24       25.06      3.88 o
   0  11   5       27.93       22.64      4.83 o
   1  11   5      254.17      223.87     10.88 o
   2  11   5        3.32        4.40      3.40 o
   3  11   5        0.51        1.38      3.40 o
   4  11   5        2.31       12.42      6.80 o
   5  11   5        2.02       10.25      4.10 o
  -4  12   5       43.17       57.05     10.18 o
  -3  12   5       21.03       31.06      4.34 o
  -2  12   5        1.37        7.58      5.04 o
  -1  12   5        0.07        2.49      3.22 o
   0  12   5       15.24       15.53      4.27 o
   1  12   5       23.02       25.51      5.07 o
   2  12   5        8.18       12.26      4.59 o
   3  12   5        0.33        3.00      5.23 o
  -2  13   5       10.26       26.04      7.20 o
  -1  13   5        1.25        5.98      4.68 o
   0  13   5        5.51       16.07      4.49 o
   1  13   5        0.16        8.41      4.80 o
 -10   0   6      126.39       95.93     12.67 o
  -9   0   6       12.87       22.82      7.20 o
  -8   0   6        7.70        8.49      4.88 o
  -7   0   6        6.03        9.13      4.51 o
  -6   0   6     1544.78     1494.67     40.10 o
  -5   0   6      410.65      411.85     17.65 o
  -4   0   6      602.58      581.01     20.12 o
  -3   0   6      123.20      105.66      7.59 o
  -2   0   6      765.27      718.18     14.11 o
  -1   0   6     1014.13      976.42     17.04 o
   0   0   6       70.29       69.45      3.76 o
   1   0   6      967.94     1076.80     18.46 o
   2   0   6        2.58        1.61      1.29 o
   3   0   6        5.86       13.97      2.54 o
   4   0   6        8.46        6.03      2.03 o
   5   0   6       72.10       81.24      9.84 o
   6   0   6      152.66      133.23     11.42 o
   7   0   6       14.70       18.02      6.45 o
   8   0   6       60.16       57.68     10.67 o
   9   0   6       12.03       28.27      7.44 o
 -10   1   6        1.86        4.64      5.73 o
  -9   1   6       26.35       23.03      5.00 o
  -8   1   6        0.05        0.64      2.93 o
  -7   1   6       63.91       80.40      7.33 o
  -6   1   6       22.48       17.79      3.91 o
  -5   1   6        2.17        0.77      1.98 o
  -4   1   6      157.28      149.98     13.31 o
  -3   1   6      551.50      567.75     13.66 o
  -2   1   6      207.05      229.60      5.04 o
  -1   1   6      285.08      281.54      5.56 o
   0   1   6      169.47      163.32      4.10 o
   1   1   6       79.13       83.98      2.98 o
   2   1   6      218.69      185.53      4.56 o
   3   1   6      106.66      100.12      3.45 o
   4   1   6        2.97        3.77      1.73 o
   5   1   6       38.94       37.54      3.84 o
   6   1   6       23.27       22.46      4.76 o
   7   1   6        3.92        7.49      3.23 o
   8   1   6       10.94       12.39      3.87 o
   9   1   6        4.19       12.31      4.50 o
 -10   2   6        4.46        7.63      3.67 o
  -9   2   6       44.82       41.21      6.17 o
  -8   2   6       86.02       87.85      7.90 o
  -7   2   6      114.81      107.91      8.13 o
  -6   2   6      482.96      447.48     13.80 o
  -5   2   6       79.09       95.14      6.84 o
  -4   2   6      137.97      136.51     10.62 o
  -3   2   6      326.73      387.49      7.90 o
  -2   2   6      379.91      375.67      6.67 o
  -1   2   6      143.77      151.07      3.91 o
   0   2   6       60.64       67.75      2.77 o
   1   2   6        2.79        2.34      1.00 o
   2   2   6       13.20       14.62      1.60 o
   3   2   6        0.90        4.19      1.55 o
   4   2   6        3.15        3.89      1.74 o
   5   2   6       25.32       23.95      3.44 o
   6   2   6      251.83      196.96      7.55 o
   7   2   6       14.71       12.41      6.06 o
   8   2   6        0.31        2.80      3.40 o
   9   2   6        2.57       12.31      4.32 o
 -10   3   6       21.13       26.62      8.19 o
  -9   3   6        6.96        7.32      3.00 o
  -8   3   6       46.10       46.74      5.17 o
  -7   3   6      107.90      131.77      7.35 o
  -6   3   6      974.17      941.53     17.42 o
  -5   3   6      118.50      108.81      5.31 o
  -4   3   6      208.20      187.52      6.39 o
  -3   3   6       78.74       83.61      3.52 o
  -2   3   6      301.80      281.65      5.47 o
  -1   3   6     1272.40     1452.70     16.09 o
   0   3   6     1875.84     1904.10     19.72 o
   1   3   6      184.84      178.81      4.29 o
   2   3   6       35.11       38.08      4.17 o
   3   3   6       11.08       12.44      2.23 o
   4   3   6       37.67       32.07      3.54 o
   5   3   6      324.96      275.84     18.02 o
   6   3   6       10.74       10.72      4.33 o
   7   3   6        2.50        4.85      2.58 o
   8   3   6        0.26        6.53      3.25 o
   9   3   6        0.40        7.18      3.72 o
 -10   4   6        5.58        6.10      2.98 o
  -9   4   6       20.98       21.39      4.01 o
  -8   4   6       14.00       14.44      3.48 o
  -7   4   6       19.37       18.18      3.56 o
  -6   4   6      109.27      118.59      7.28 o
  -5   4   6      320.16      293.41     15.65 o
  -4   4   6        0.01        2.73      1.70 o
  -3   4   6      225.88      196.83      6.37 o
  -2   4   6        4.63        4.07      1.29 o
  -1   4   6      158.03      177.39      4.21 o
   0   4   6       48.50       58.21      2.73 o
   1   4   6       24.54       20.49      1.78 o
   2   4   6       89.89       80.87      4.33 o
   3   4   6       94.60       91.19      4.76 o
   4   4   6       48.41       49.99      5.14 o
   5   4   6       27.46       25.19      3.76 o
   6   4   6      156.17      127.23      6.39 o
   7   4   6        0.38        6.89      2.75 o
   8   4   6       10.06       20.31      4.00 o
   9   4   6        0.01        5.81      7.93 o
  -9   5   6       69.46       63.01      6.25 o
  -8   5   6      124.99      117.82      7.50 o
  -7   5   6       10.22        8.75      2.94 o
  -6   5   6       20.76       27.62      3.92 o
  -5   5   6       10.41       10.90      2.77 o
  -4   5   6        7.47        4.87      2.10 o
  -3   5   6      166.07      159.53      5.86 o
  -2   5   6      685.23      611.05     25.51 o
  -1   5   6       76.67       68.13      3.40 o
   0   5   6      112.75       96.15      2.88 o
   1   5   6       49.47       55.58      3.55 o
   2   5   6       31.37       34.29      3.42 o
   3   5   6       34.39       36.12      3.72 o
   4   5   6       52.09       56.32      4.66 o
   5   5   6       81.64       81.19      6.76 o
   6   5   6        3.18        5.34      2.56 o
   7   5   6       24.97       19.47      3.20 o
   8   5   6       49.74       47.28      5.54 o
  -9   6   6        0.16        9.91      3.15 o
  -8   6   6       14.56       14.59      3.48 o
  -7   6   6        8.37       12.80      3.29 o
  -6   6   6       59.20       56.79      5.25 o
  -5   6   6        0.00        2.23      2.23 o
  -4   6   6      173.01      159.55      6.46 o
  -3   6   6       20.12       15.26      2.74 o
  -2   6   6       37.67       44.89      4.90 o
  -1   6   6       83.95       72.24      4.72 o
   0   6   6       79.98       86.89      4.76 o
   1   6   6       24.68       26.60      4.19 o
   2   6   6      116.60      106.37      4.89 o
   3   6   6        6.62       18.51      3.30 o
   4   6   6       15.07       15.14      3.04 o
   5   6   6        0.40        1.43      2.07 o
   6   6   6        0.08        5.93      2.68 o
   7   6   6        4.26        8.81      2.81 o
   8   6   6       17.92       27.41      4.63 o
  -9   7   6        0.60       11.29      4.49 o
  -8   7   6        5.22        9.75      3.54 o
  -7   7   6       39.79       28.99      4.48 o
  -6   7   6      132.73      127.34      9.05 o
  -5   7   6       61.20       67.35      5.50 o
  -4   7   6      229.17      228.86     11.85 o
  -3   7   6       74.92       86.98      5.50 o
  -2   7   6       22.06       28.18      3.06 o
  -1   7   6      248.89      243.09      9.07 o
   0   7   6       10.54       12.11      2.58 o
   1   7   6       10.95       18.87      3.95 o
   2   7   6       34.72       31.41      4.96 o
   3   7   6      160.57      164.71      6.59 o
   4   7   6      111.00      115.30      7.97 o
   5   7   6       19.34       17.91      3.56 o
   6   7   6        6.00       12.77      3.17 o
   7   7   6        0.03        6.38      2.53 o
  -8   8   6        0.74       10.21      3.18 o
  -7   8   6        0.32        6.65      3.29 o
  -6   8   6       42.77       51.05      8.11 o
  -5   8   6      238.89      204.49      8.08 o
  -4   8   6      253.70      236.71      8.35 o
  -3   8   6      176.00      155.68      6.63 o
  -2   8   6      320.17      272.27      8.67 o
  -1   8   6      204.34      173.31     11.05 o
   0   8   6      121.02      117.48      5.83 o
   1   8   6      199.08      169.56      8.76 o
   2   8   6        0.54        0.06      2.23 o
   3   8   6      330.31      299.68     12.15 o
   4   8   6        3.69        3.37      3.29 o
   5   8   6       10.73       11.28      2.95 o
   6   8   6        1.00        5.40      2.36 o
   7   8   6        0.05        7.34      2.46 o
  -7   9   6        0.19        8.01      3.88 o
  -6   9   6      104.96      106.49      7.26 o
  -5   9   6       48.16       50.31      5.47 o
  -4   9   6        8.30        9.70      3.14 o
  -3   9   6       16.12       15.08      3.17 o
  -2   9   6       40.87       49.02      5.05 o
  -1   9   6       58.43       63.51      5.32 o
   0   9   6       63.01       56.92      6.57 o
   1   9   6      205.98      189.21      9.63 o
   2   9   6       12.55       13.42      4.15 o
   3   9   6        5.16        3.02      3.00 o
   4   9   6        9.90       10.36      3.68 o
   5   9   6       25.59       27.59      5.06 o
   6   9   6        1.23        8.07      3.12 o
  -6  10   6        2.83       11.56      3.97 o
  -5  10   6       21.76       32.75      4.64 o
  -4  10   6       85.45       91.79      6.68 o
  -3  10   6        6.43        3.43      2.46 o
  -2  10   6       93.81       89.92      6.38 o
  -1  10   6       65.06       74.27      8.10 o
   0  10   6      111.88      115.89      8.95 o
   1  10   6       22.19       27.82      5.30 o
   2  10   6       35.46       31.98      5.54 o
   3  10   6       37.07       29.25      8.37 o
   4  10   6       13.10       12.31      6.95 o
   5  10   6        1.41       10.89      4.09 o
  -5  11   6       28.97       37.69      6.92 o
  -4  11   6        6.97       12.14      8.95 o
  -3  11   6       22.25       28.96      4.81 o
  -2  11   6        0.33        4.21      3.99 o
  -1  11   6      103.19       97.90     13.76 o
   0  11   6       15.99       21.74      4.73 o
   1  11   6        3.96        9.38      3.88 o
   2  11   6        6.11        5.52      3.54 o
   3  11   6        0.21        6.48      3.44 o
   4  11   6        6.61       17.19      4.71 o
  -4  12   6        0.11       11.02      5.64 o
  -3  12   6       19.23       32.96      9.33 o
  -2  12   6        8.58       16.76      4.41 o
  -1  12   6        1.52        5.93      3.75 o
   0  12   6        0.00        4.47      3.26 o
   1  12   6        3.07        7.32      4.02 o
   2  12   6        2.02        8.13      3.70 o
 -10   1   7       18.18       21.04      4.96 o
  -9   1   7        2.72        7.85      3.63 o
  -8   1   7        0.23       -2.40      3.78 o
  -7   1   7       86.02       83.94     14.49 o
  -6   1   7        0.85        5.61      2.78 o
  -5   1   7      539.80      553.96     15.29 o
  -4   1   7       55.72       59.34      5.52 o
  -3   1   7        9.54       12.39      1.74 o
  -2   1   7       26.98       31.65      2.45 o
  -1   1   7      109.42      112.17      3.64 o
   0   1   7      171.34      179.72      6.10 o
   1   1   7        2.59        2.58      1.04 o
   2   1   7      158.80      153.63      4.42 o
   3   1   7        8.69       10.42      1.73 o
   4   1   7       43.84       44.43      3.95 o
   5   1   7       50.20       53.33      6.34 o
   6   1   7        7.61        6.67      3.35 o
   7   1   7        0.24        1.84      3.27 o
   8   1   7        7.30       14.83      4.16 o
   9   1   7        4.13       12.31      5.06 o
 -10   2   7        2.58       10.55      5.77 o
  -9   2   7       48.95       46.91      6.75 o
  -8   2   7      296.70      223.76     11.04 o
  -7   2   7       28.77       51.95      6.59 o
  -6   2   7       54.60       61.36      8.05 o
  -5   2   7       44.81       55.14      6.56 o
  -4   2   7        6.19       10.50      1.99 o
  -3   2   7        7.46        6.18      1.36 o
  -2   2   7       57.77       60.00      3.00 o
  -1   2   7       19.32       28.75      2.24 o
   0   2   7      390.66      388.06      7.18 o
   1   2   7       20.89       16.25      1.89 o
   2   2   7       56.74       65.92      3.14 o
   3   2   7        0.19        1.24      1.48 o
   4   2   7       16.47       10.68      2.49 o
   5   2   7        7.30        5.92      2.37 o
   6   2   7       13.00       14.79      3.95 o
   7   2   7        2.25        1.73      3.06 o
   8   2   7       17.29       21.40      5.17 o
 -10   3   7       16.31       15.87      4.59 o
  -9   3   7        3.28        9.58      3.84 o
  -8   3   7       10.23       16.21      4.49 o
  -7   3   7     1493.18     1269.46     27.48 o
  -6   3   7      129.92      123.40      7.61 o
  -5   3   7        1.21        4.55      2.54 o
  -4   3   7      403.69      377.28     11.90 o
  -3   3   7        0.47        0.63      1.33 o
  -2   3   7       64.08       72.29      3.04 o
  -1   3   7      100.15      100.04      3.45 o
   0   3   7      114.37      116.36      3.73 o
   1   3   7      199.21      201.51      4.95 o
   2   3   7       21.72       22.31      2.89 o
   3   3   7      106.28       85.56      4.65 o
   4   3   7        0.07        3.32      2.04 o
   5   3   7       86.11       73.42      5.51 o
   6   3   7        9.13        4.96      2.44 o
   7   3   7        5.91       12.29      4.14 o
   8   3   7       19.53       25.74      8.26 o
  -9   4   7      138.13      112.86      9.57 o
  -8   4   7        0.05        1.49      2.13 o
  -7   4   7      170.30      159.51      7.45 o
  -6   4   7       92.85      115.58      6.93 o
  -5   4   7       22.47       22.64      3.71 o
  -4   4   7        0.00        0.60      1.68 o
  -3   4   7       85.44       84.65      4.83 o
  -2   4   7        9.60        9.69      2.13 o
  -1   4   7      123.58      120.58      7.00 o
   0   4   7      456.45      441.22     14.64 o
   1   4   7      259.92      222.66      6.66 o
   2   4   7        8.88       11.32      2.31 o
   3   4   7        2.32        5.28      2.03 o
   4   4   7       40.43       47.79      4.53 o
   5   4   7       24.88       26.73      4.02 o
   6   4   7        1.99        2.44      2.48 o
   7   4   7       13.73       10.17      3.01 o
   8   4   7       37.36       37.07      6.13 o
  -9   5   7       39.00       42.97      5.49 o
  -8   5   7        3.66       11.06      3.29 o
  -7   5   7        8.06       15.04      3.48 o
  -6   5   7        2.79        1.88      2.34 o
  -5   5   7        2.79        3.45      2.45 o
  -4   5   7       82.97       81.97      7.46 o
  -3   5   7        0.65        2.07      1.37 o
  -2   5   7       39.57       41.10      3.32 o
  -1   5   7       23.63       33.42      3.32 o
   0   5   7        1.23        1.60      2.11 o
   1   5   7        7.21       11.34      2.27 o
   2   5   7      183.93      167.39      9.99 o
   3   5   7       81.59       72.40      5.13 o
   4   5   7       36.84       41.27      4.46 o
   5   5   7       23.09       23.96      3.78 o
   6   5   7       13.67       17.46      3.50 o
   7   5   7       26.74       22.55      4.81 o
   8   5   7       20.60       22.28      5.27 o
  -9   6   7       43.68       46.46      5.97 o
  -8   6   7       48.04       56.98      5.92 o
  -7   6   7        6.44        9.08      3.07 o
  -6   6   7        9.37       10.11      3.02 o
  -5   6   7       79.03       69.01      5.55 o
  -4   6   7        5.01        5.99      2.50 o
  -3   6   7        5.07        3.98      1.72 o
  -2   6   7       15.82       13.69      2.36 o
  -1   6   7       23.38       26.87      3.53 o
   0   6   7       56.10       70.26      6.47 o
   1   6   7       23.36       25.37      4.42 o
   2   6   7       93.33      106.22      7.78 o
   3   6   7       11.81       14.36      2.77 o
   4   6   7       26.72       28.48      3.92 o
   5   6   7       97.69       95.32     10.20 o
   6   6   7       16.49       18.04      3.51 o
   7   6   7        7.76       13.46      3.80 o
  -8   7   7        7.40       16.76      3.71 o
  -7   7   7        9.96       13.27      3.25 o
  -6   7   7      161.14      152.77      8.82 o
  -5   7   7       57.40       58.80      7.57 o
  -4   7   7      275.67      230.71      8.23 o
  -3   7   7      120.60      103.86      6.22 o
  -2   7   7        2.16        3.30      1.82 o
  -1   7   7        0.01        0.28      1.80 o
   0   7   7       18.84       24.69      3.47 o
   1   7   7      108.81      111.29      8.09 o
   2   7   7      101.59      105.54      8.12 o
   3   7   7      223.15      188.13      9.58 o
   4   7   7        0.30        2.85      2.19 o
   5   7   7       42.94       38.41      4.88 o
   6   7   7        0.35        6.74      2.68 o
   7   7   7        2.38       10.18      2.72 o
  -8   8   7        1.32       16.43      3.74 o
  -7   8   7        0.31        9.95      6.17 o
  -6   8   7        1.51        6.14      3.14 o
  -5   8   7      140.38      135.94      7.14 o
  -4   8   7        1.60       -0.55      2.34 o
  -3   8   7      309.72      259.43      8.74 o
  -2   8   7      123.72      133.71      6.64 o
  -1   8   7      134.69      137.87      6.71 o
   0   8   7        0.92        1.69      2.56 o
   1   8   7       53.11       49.74      7.34 o
   2   8   7      255.46      241.69     11.05 o
   3   8   7      162.39      157.49     12.84 o
   4   8   7       38.65       52.17      6.81 o
   5   8   7       32.64       35.68      5.88 o
   6   8   7        2.00       17.67      4.82 o
  -7   9   7        1.85       13.56      3.49 o
  -6   9   7        0.31        8.32      5.02 o
  -5   9   7        0.01        5.64      2.86 o
  -4   9   7       33.08       42.03      4.98 o
  -3   9   7       99.91      115.25     10.07 o
  -2   9   7      259.68      211.15      8.24 o
  -1   9   7      554.81      484.78     12.41 o
   0   9   7        0.53        1.36      2.89 o
   1   9   7       26.01       22.99      6.57 o
   2   9   7       88.44       92.77      8.36 o
   3   9   7        4.38        3.35      4.36 o
   4   9   7        0.53        9.21      3.76 o
   5   9   7       13.90       19.98      4.58 o
  -6  10   7       16.66       21.23      3.95 o
  -5  10   7       33.45       34.57      4.77 o
  -4  10   7       63.15       57.12      9.25 o
  -3  10   7       32.46       36.05      4.81 o
  -2  10   7       30.92       35.44      6.14 o
  -1  10   7        5.25        9.77      7.22 o
   0  10   7       54.69       54.26      6.89 o
   1  10   7       75.32       91.02     13.63 o
   2  10   7       22.67       26.91      8.93 o
   3  10   7       34.67       43.51      6.35 o
   4  10   7        9.53       24.38      5.09 o
  -4  11   7       64.29       72.60      8.70 o
  -3  11   7        2.77       14.33      3.39 o
  -2  11   7       24.39       33.12      4.68 o
  -1  11   7       95.92      104.60      9.24 o
   0  11   7       12.05       18.03      4.79 o
   1  11   7       38.80       41.99      8.43 o
   2  11   7       33.77       39.52      6.42 o
   3  11   7       12.42       18.16      4.99 o
  -2  12   7        0.07        9.92      6.17 o
  -1  12   7        0.00        9.63      3.83 o
   0  12   7       11.59       15.13      4.66 o
   1  12   7        4.18       12.66      4.15 o
  -9   0   8       22.99       21.62      7.30 o
  -8   0   8      236.96      184.43     14.35 o
  -7   0   8       72.80       75.38     10.74 o
  -6   0   8        7.38       11.04      4.98 o
  -5   0   8      334.32      348.97     17.50 o
  -4   0   8      118.92      111.93      6.13 o
  -3   0   8      416.74      455.76     12.25 o
  -2   0   8      133.26      125.28      5.92 o
  -1   0   8      175.95      186.14      7.20 o
   0   0   8      269.18      251.22      8.35 o
   1   0   8        2.06        5.46      2.05 o
   2   0   8        0.22        2.27      1.85 o
   3   0   8      108.88      106.05      6.01 o
   4   0   8      210.65      197.54     13.28 o
   5   0   8       20.92       17.62      6.12 o
   6   0   8       12.49       15.36      6.45 o
   7   0   8        1.44        6.27      5.25 o
   8   0   8        1.43        5.73      6.17 o
  -9   1   8       21.18       21.95      4.78 o
  -8   1   8        4.23        9.91      3.65 o
  -7   1   8       85.88       82.63      8.00 o
  -6   1   8       54.45       58.79      7.61 o
  -5   1   8      505.54      482.71     14.69 o
  -4   1   8      704.32      647.09     10.98 o
  -3   1   8       29.52       29.94      2.67 o
  -2   1   8      259.16      250.90      6.00 o
  -1   1   8      158.06      148.04      5.31 o
   0   1   8      313.51      288.36      9.51 o
   1   1   8       12.42       14.17      2.35 o
   2   1   8        8.92       10.31      1.76 o
   3   1   8       13.31       25.18      3.24 o
   4   1   8        7.46        8.09      2.45 o
   5   1   8        1.72        2.58      3.08 o
   6   1   8        4.13        7.93      3.70 o
   7   1   8        4.26       11.02      4.35 o
   8   1   8        9.51       11.80      4.90 o
  -9   2   8        8.61       11.38      4.28 o
  -8   2   8       30.16       28.39      5.49 o
  -7   2   8       23.98       16.20      4.43 o
  -6   2   8       35.42       38.45      5.60 o
  -5   2   8      669.60      628.45     17.19 o
  -4   2   8      614.43      553.28     13.91 o
  -3   2   8       72.63       94.66      4.10 o
  -2   2   8       88.08       93.86      3.66 o
  -1   2   8       16.32       18.15      2.04 o
   0   2   8        3.09        5.25      1.30 o
   1   2   8      262.38      260.50      6.16 o
   2   2   8      162.68      144.57      9.02 o
   3   2   8        0.97        4.69      2.00 o
   4   2   8        1.00        1.57      2.07 o
   5   2   8        1.03       -0.99      4.01 o
   6   2   8        3.90        7.48      6.17 o
   7   2   8        4.49        4.19      3.69 o
   8   2   8        6.10       12.24      4.01 o
  -9   3   8        2.94        6.37      3.27 o
  -8   3   8       78.06       65.66      7.57 o
  -7   3   8       13.72        8.33      3.69 o
  -6   3   8       66.92       68.71      7.26 o
  -5   3   8      205.72      222.05      9.97 o
  -4   3   8       39.94       46.99      5.53 o
  -3   3   8      110.83      102.91      5.27 o
  -2   3   8        2.71        4.28      1.75 o
  -1   3   8        0.18        3.09      1.21 o
   0   3   8      156.36      158.01      4.72 o
   1   3   8       16.93       22.77      2.97 o
   2   3   8      302.32      277.27     12.01 o
   3   3   8       45.12       48.56      4.37 o
   4   3   8       28.97       30.06      3.91 o
   5   3   8        1.46        4.75      2.46 o
   6   3   8        0.05        1.13      2.96 o
   7   3   8        8.44       19.04      4.46 o
   8   3   8        0.59        6.56      3.54 o
  -9   4   8        1.77       11.38      5.39 o
  -8   4   8        3.05        8.68      3.63 o
  -7   4   8      109.54      110.45      9.40 o
  -6   4   8       46.67       46.49     10.04 o
  -5   4   8       32.40       21.42      4.36 o
  -4   4   8      418.91      362.59     12.31 o
  -3   4   8        0.08        2.13      1.66 o
  -2   4   8       68.70       74.07      4.90 o
  -1   4   8       46.33       64.10      4.14 o
   0   4   8      312.76      310.40     15.97 o
   1   4   8        0.69        1.56      1.57 o
   2   4   8      214.77      173.73      6.54 o
   3   4   8       34.70       40.70      5.88 o
   4   4   8        0.27        3.18      2.15 o
   5   4   8        7.75       10.21      2.97 o
   6   4   8        0.01        6.28      2.65 o
   7   4   8       98.00       87.07     17.43 o
  -9   5   8        0.03        9.71      5.25 o
  -8   5   8        6.45       17.63      3.87 o
  -7   5   8      115.23       99.54      7.28 o
  -6   5   8        2.33        1.47      2.33 o
  -5   5   8      213.83      189.57      7.64 o
  -4   5   8       35.30       35.11      6.35 o
  -3   5   8       73.34       72.24      5.31 o
  -2   5   8       53.77       54.17      4.43 o
  -1   5   8       76.05       69.17      6.46 o
   0   5   8       64.61       60.21      6.27 o
   1   5   8       39.04       40.67      7.07 o
   2   5   8       26.67       28.04      3.63 o
   3   5   8        0.18        2.27      2.09 o
   4   5   8       25.38       31.78      4.22 o
   5   5   8       19.50       30.32      4.85 o
   6   5   8        0.13        3.02      2.74 o
   7   5   8        3.94        6.86      2.94 o
  -8   6   8        0.26       10.41      5.36 o
  -7   6   8        8.21       12.38      3.23 o
  -6   6   8       47.85       56.87      5.68 o
  -5   6   8      202.85      171.00      7.46 o
  -4   6   8       54.50       52.47      4.96 o
  -3   6   8       81.34       79.02      4.91 o
  -2   6   8        1.91        5.19      2.20 o
  -1   6   8       29.99       24.22      4.72 o
   0   6   8        0.00       -1.15      2.58 o
   1   6   8        1.13        2.24      2.43 o
   2   6   8        0.15       -1.66      3.06 o
   3   6   8        3.38        3.44      3.22 o
   4   6   8        0.89        2.87      2.23 o
   5   6   8      109.40      114.12      8.05 o
   6   6   8        5.73       10.07      3.09 o
   7   6   8        1.18       12.68      3.14 o
  -8   7   8       13.68       23.54      4.46 o
  -7   7   8       10.08       17.10      3.76 o
  -6   7   8        6.04       12.50      3.21 o
  -5   7   8       25.25       21.61      3.88 o
  -4   7   8       39.15       37.39      3.93 o
  -3   7   8      103.07       97.31      5.45 o
  -2   7   8       28.74       39.36      6.08 o
  -1   7   8        0.04        0.87      2.26 o
   0   7   8       78.82       79.14      7.48 o
   1   7   8       14.21       18.99      4.47 o
   2   7   8       16.93       16.32      4.28 o
   3   7   8      159.06      131.75      8.88 o
   4   7   8       23.17       32.19      6.77 o
   5   7   8       31.66       30.20      5.49 o
   6   7   8        3.49       11.82      3.37 o
  -7   8   8       31.80       52.99      5.76 o
  -6   8   8       48.06       51.75      5.59 o
  -5   8   8       11.32       15.83      3.50 o
  -4   8   8      375.08      286.11     12.34 o
  -3   8   8       12.11       13.64      3.50 o
  -2   8   8      270.52      272.98      9.58 o
  -1   8   8       18.74       20.36      3.79 o
   0   8   8        2.07        4.36      3.04 o
   1   8   8       24.97       24.98      5.14 o
   2   8   8      151.07      127.37     15.83 o
   3   8   8       47.79       61.17     12.61 o
   4   8   8        2.91        8.91      3.28 o
   5   8   8        0.30        8.94      5.51 o
  -6   9   8       40.94       47.41      5.61 o
  -5   9   8       14.75       23.10      3.99 o
  -4   9   8        0.52        4.01      3.35 o
  -3   9   8        0.33        6.70      2.73 o
  -2   9   8      365.43      326.64     12.87 o
  -1   9   8        2.19        1.46      3.01 o
   0   9   8       49.53       53.05      7.00 o
   1   9   8       25.99       24.56      4.97 o
   2   9   8       13.64       20.15      4.80 o
   3   9   8        1.36        6.03      3.29 o
   4   9   8       41.43       48.26      6.94 o
   5   9   8       15.18       24.09      5.11 o
  -5  10   8        0.00        9.57      5.37 o
  -4  10   8        6.52       18.32      3.76 o
  -3  10   8       38.44       43.79      5.09 o
  -2  10   8        2.29        7.91      2.93 o
  -1  10   8        2.58       10.88      4.18 o
   0  10   8       36.03       34.53      5.79 o
   1  10   8        1.16        6.01      3.40 o
   2  10   8        1.61        8.83      3.44 o
   3  10   8        0.40       13.32      4.07 o
  -3  11   8        0.86       11.34      3.59 o
  -2  11   8        0.97        4.41      3.46 o
  -1  11   8        0.58       13.04      7.19 o
   0  11   8      132.73      124.53     10.23 o
   1  11   8        9.46       13.28      5.25 o
   2  11   8        4.70       19.38      5.07 o
  -9   1   9        3.46       13.40      4.37 o
  -8   1   9        5.25        7.29      3.60 o
  -7   1   9       14.97       20.21      4.89 o
  -6   1   9       27.20       28.11      5.08 o
  -5   1   9       18.67       21.67      4.54 o
  -4   1   9       28.77       31.34      3.87 o
  -3   1   9       49.05       49.09      3.49 o
  -2   1   9      257.75      249.50     10.35 o
  -1   1   9        0.39        4.25      1.42 o
   0   1   9       72.88       78.64      4.06 o
   1   1   9        1.16        4.35      1.47 o
   2   1   9        0.19        0.41      1.67 o
   3   1   9        0.56        2.63      1.86 o
   4   1   9       67.43       52.26      6.38 o
   5   1   9        0.86        3.94      3.16 o
   6   1   9        0.28        4.59      3.44 o
   7   1   9        3.54        2.86      4.03 o
  -9   2   9        2.26       12.04      5.88 o
  -8   2   9       15.84       16.64      6.01 o
  -7   2   9       38.31       36.90      6.01 o
  -6   2   9       11.63       14.00      4.18 o
  -5   2   9      456.36      408.77     18.72 o
  -4   2   9      328.27      315.32     10.92 o
  -3   2   9        7.07        9.49      2.43 o
  -2   2   9      175.25      143.27      7.60 o
  -1   2   9      153.19      166.01      7.95 o
   0   2   9       76.39       74.98      3.66 o
   1   2   9        3.24        5.55      2.02 o
   2   2   9      175.68      147.92      6.19 o
   3   2   9        1.50        3.06      2.17 o
   4   2   9        3.66        5.31      2.52 o
   5   2   9        4.94        5.21      3.39 o
   6   2   9        6.15        3.60      3.53 o
   7   2   9        4.24        8.54      4.19 o
  -9   3   9       38.94       48.67      7.20 o
  -8   3   9        0.08        8.41      3.57 o
  -7   3   9      182.98      159.63      9.56 o
  -6   3   9      251.59      199.33     10.32 o
  -5   3   9      308.51      300.74     12.04 o
  -4   3   9      179.86      171.11      7.06 o
  -3   3   9       27.04       30.23      3.75 o
  -2   3   9       83.75       88.20      6.69 o
  -1   3   9      115.17      119.73      5.36 o
   0   3   9       41.87       36.42      3.70 o
   1   3   9       21.66       21.53      3.19 o
   2   3   9       19.27       15.25      3.00 o
   3   3   9        4.07        4.56      2.45 o
   4   3   9        0.03        0.19      2.05 o
   5   3   9        0.01        2.49      3.23 o
   6   3   9       10.05        6.01      3.89 o
   7   3   9       13.68       11.84      5.79 o
  -8   4   9       38.83       41.10      6.73 o
  -7   4   9        4.80        5.95      3.45 o
  -6   4   9       12.02        7.07      3.53 o
  -5   4   9       38.98       36.05      5.42 o
  -4   4   9        2.88        4.42      2.20 o
  -3   4   9       42.66       46.30      6.26 o
  -2   4   9       50.32       58.85      4.75 o
  -1   4   9        0.55        3.15      2.38 o
   0   4   9        1.57        7.40      3.13 o
   1   4   9      140.60      124.11      7.56 o
   2   4   9        1.17        1.79      1.94 o
   3   4   9        0.26        1.34      2.73 o
   4   4   9        0.53        3.13      2.40 o
   5   4   9        1.94        2.29      2.99 o
   6   4   9        1.94        9.50      3.76 o
   7   4   9        1.63       20.77     15.64 o
  -8   5   9        3.41        9.89      3.99 o
  -7   5   9       28.22       29.26      5.67 o
  -6   5   9       14.05       16.46      4.20 o
  -5   5   9       13.34       10.48      3.92 o
  -4   5   9       36.31       37.51      4.53 o
  -3   5   9       21.88       22.90      3.57 o
  -2   5   9       19.31       22.35      3.31 o
  -1   5   9       18.49       12.30      3.69 o
   0   5   9       25.41       24.36      4.67 o
   1   5   9      245.73      229.33     17.80 o
   2   5   9       25.56       27.76      6.84 o
   3   5   9       10.57        9.20      3.73 o
   4   5   9        0.61        6.28      2.72 o
   5   5   9       21.88       20.01      3.79 o
   6   5   9        5.16       12.43      3.24 o
  -8   6   9        0.24       11.66      7.45 o
  -7   6   9        2.03        8.44      3.79 o
  -6   6   9        7.56        5.62      3.59 o
  -5   6   9        0.50       -1.29      2.69 o
  -4   6   9       28.31       29.97      4.24 o
  -3   6   9        2.74        3.99      2.22 o
  -2   6   9       81.38       88.76     11.75 o
  -1   6   9      130.40      127.39      9.72 o
   0   6   9       79.93       90.55      7.94 o
   1   6   9        6.82        7.61      3.50 o
   2   6   9        5.52       12.41      3.86 o
   3   6   9        1.48        6.92      3.30 o
   4   6   9       65.14       62.35      7.14 o
   5   6   9       40.51       48.55      9.95 o
   6   6   9        0.01       11.26      3.03 o
  -7   7   9        5.49       16.64      3.52 o
  -6   7   9        5.39        8.50      5.82 o
  -5   7   9        4.20        7.98      5.00 o
  -4   7   9        0.38        1.82      1.92 o
  -3   7   9       22.51       24.68      4.97 o
  -2   7   9      248.53      176.61      9.88 o
  -1   7   9       63.47       61.16      7.26 o
   0   7   9        1.57        3.77      2.83 o
   1   7   9        6.59       13.90      4.21 o
   2   7   9       10.78       15.69      4.42 o
   3   7   9       44.53       49.70      6.62 o
   4   7   9       62.73       61.52     15.50 o
   5   7   9       36.34       39.14      6.12 o
  -6   8   9        5.13       13.50      7.93 o
  -5   8   9       12.11       21.27      3.32 o
  -4   8   9        0.54        6.09      2.95 o
  -3   8   9        0.74        9.23      3.34 o
  -2   8   9        0.01        1.75      3.08 o
  -1   8   9        0.23        5.66      3.08 o
   0   8   9        0.20        5.46      3.01 o
   1   8   9       24.41       31.91      5.43 o
   2   8   9       24.00       29.84      5.39 o
   3   8   9       10.27       21.61      4.69 o
   4   8   9        0.82       11.33      4.16 o
  -5   9   9        3.15        4.58      3.10 o
  -4   9   9       35.73       26.53      4.55 o
  -3   9   9       15.05       26.08      6.26 o
  -2   9   9       30.27       31.74      7.76 o
  -1   9   9       10.45       11.49      4.01 o
   0   9   9      194.99      174.13     10.26 o
   1   9   9       12.92       22.74      4.57 o
   2   9   9        0.98       13.99      4.01 o
   3   9   9        0.00       11.91      3.85 o
  -4  10   9        2.65       14.86      5.02 o
  -3  10   9       39.76       45.23      6.79 o
  -2  10   9       17.64       24.00      5.14 o
  -1  10   9        0.00        6.08      3.37 o
   0  10   9      129.83      130.33     10.50 o
   1  10   9      112.83      106.57      9.78 o
   2  10   9        0.60       11.82      3.95 o
  -8   0  10      150.92      163.22     14.35 o
  -7   0  10       88.33       93.68     12.47 o
  -6   0  10        7.81        8.13      4.57 o
  -5   0  10       40.81       40.15      8.42 o
  -4   0  10      193.59      159.20     12.45 o
  -3   0  10     1914.32     1675.97     58.77 o
  -2   0  10       45.74       48.53      5.22 o
  -1   0  10        0.38        3.55      2.31 o
   0   0  10      106.19       94.94      5.96 o
   1   0  10        8.96       16.74      3.60 o
   2   0  10       24.64       14.67      5.44 o
   3   0  10       18.45        8.37      4.98 o
   4   0  10       12.65       12.33      5.83 o
   5   0  10        0.75       -4.86      4.12 o
   6   0  10       28.89       27.80      7.91 o
  -8   1  10       20.44       32.14      5.85 o
  -7   1  10        7.39        6.87      3.35 o
  -6   1  10      124.81      140.36      9.37 o
  -5   1  10      163.49      149.04      7.90 o
  -4   1  10       90.68       99.95      6.23 o
  -3   1  10      403.63      392.45     13.20 o
  -2   1  10      189.25      184.12      5.85 o
  -1   1  10      156.26      146.85      8.93 o
   0   1  10        0.12        1.97      1.58 o
   1   1  10       41.46       37.89      4.05 o
   2   1  10        0.83        3.37      2.61 o
   3   1  10        2.38        2.85      3.01 o
   4   1  10       14.33       11.44      4.05 o
   5   1  10        5.40        7.62      3.87 o
   6   1  10       14.56       10.84      4.49 o
  -8   2  10       38.38       49.25      9.00 o
  -7   2  10       17.28       17.86      4.40 o
  -6   2  10        9.82       16.26      3.47 o
  -5   2  10      123.53      127.66      6.77 o
  -4   2  10       35.24       44.18      6.00 o
  -3   2  10       71.71       74.49      5.51 o
  -2   2  10       42.21       42.97      4.64 o
  -1   2  10      130.06      123.04     10.14 o
   0   2  10        5.12        6.02      2.24 o
   1   2  10        0.89        2.09      2.07 o
   2   2  10        9.38       16.11      3.15 o
   3   2  10       19.91       18.79      6.07 o
   4   2  10       19.47       19.81      4.88 o
   5   2  10        1.33        6.61      3.66 o
   6   2  10        1.50        9.59      4.39 o
  -8   3  10        3.29       18.15      4.66 o
  -7   3  10       24.73       40.11      6.27 o
  -6   3  10       76.32       71.92      6.22 o
  -5   3  10       32.29       35.07      4.44 o
  -4   3  10       10.50       13.61      3.12 o
  -3   3  10        2.89        4.81      2.27 o
  -2   3  10      165.66      153.38      6.59 o
  -1   3  10       17.42       22.75      4.37 o
   0   3  10       40.66       41.95      6.79 o
   1   3  10       29.51       28.98      4.89 o
   2   3  10       11.88       17.32      3.29 o
   3   3  10        2.63        5.01      2.46 o
   4   3  10        0.33        5.14      2.56 o
   5   3  10        1.72        4.59      6.97 o
   6   3  10        1.41        9.74      4.15 o
  -8   4  10        0.03        3.38      3.72 o
  -7   4  10        3.53        6.05      4.82 o
  -6   4  10       81.09       81.16      8.29 o
  -5   4  10      132.86      113.11      7.24 o
  -4   4  10       25.70       29.79      4.11 o
  -3   4  10      152.55      130.24      6.56 o
  -2   4  10       11.35       12.44      2.94 o
  -1   4  10       56.30       64.27      7.39 o
   0   4  10        0.45        5.76      2.90 o
   1   4  10        0.05        3.79      3.21 o
   2   4  10        0.10       -1.00      2.59 o
   3   4  10       20.18       19.18      3.59 o
   4   4  10       10.60       13.97      3.51 o
   5   4  10        1.98        4.98      3.79 o
   6   4  10       24.32       21.01      5.63 o
  -7   5  10        5.27       12.72      4.33 o
  -6   5  10       57.20       52.44      7.01 o
  -5   5  10       47.17       46.23      5.36 o
  -4   5  10       32.01       30.23      4.32 o
  -3   5  10       71.60       70.83      5.70 o
  -2   5  10       22.44       31.54      5.54 o
  -1   5  10       11.09       12.32      3.92 o
   0   5  10       35.44       40.73      6.22 o
   1   5  10       55.30       55.64     16.71 o
   2   5  10        0.28        2.92      4.23 o
   3   5  10       28.00       23.24      7.46 o
   4   5  10        7.63       12.46      4.25 o
   5   5  10        2.33       11.26      3.11 o
  -7   6  10       10.38       20.71      8.05 o
  -6   6  10        1.90        7.90      2.96 o
  -5   6  10       14.98       11.94      3.42 o
  -4   6  10       32.46       39.16      5.00 o
  -3   6  10       65.70       65.14      8.67 o
  -2   6  10        7.55        9.05      6.41 o
  -1   6  10        1.86        5.35      3.42 o
   0   6  10       21.05       19.26      4.60 o
   1   6  10        1.68        1.87      3.26 o
   2   6  10        3.33        6.86      3.63 o
   3   6  10       35.27       42.78      6.51 o
   4   6  10        6.61       15.88      4.23 o
   5   6  10       14.18       29.01      5.15 o
  -6   7  10        3.78        6.09      3.11 o
  -5   7  10       37.21       38.93      5.28 o
  -4   7  10       35.36       33.92      6.26 o
  -3   7  10       12.09       15.09      5.79 o
  -2   7  10       70.06       53.29      7.10 o
  -1   7  10       30.61       37.54      7.15 o
   0   7  10       19.66       28.97      5.62 o
   1   7  10        0.06        4.22      3.24 o
   2   7  10        3.69        7.66      3.55 o
   3   7  10        1.63       11.64      3.60 o
   4   7  10       28.32       42.88      6.22 o
  -5   8  10        0.00        3.60      3.86 o
  -4   8  10       17.52       15.11      4.57 o
  -3   8  10       76.38       70.70      8.40 o
  -2   8  10        1.25        7.67      3.76 o
  -1   8  10        0.22        3.87      4.18 o
   0   8  10        0.20       11.44      3.40 o
   1   8  10        3.35       10.64      3.80 o
   2   8  10        0.00       14.13      3.74 o
   3   8  10       22.39       31.58      5.52 o
  -4   9  10       16.40       23.14      5.74 o
  -3   9  10        1.98        5.21      3.97 o
  -2   9  10       60.28       53.39      7.51 o
  -1   9  10       57.55       44.95      7.08 o
   0   9  10       68.02       75.56      8.40 o
   1   9  10        6.50       23.38      6.72 o
   2   9  10       13.28       16.27      3.83 o
  -7   1  11        0.00       12.08      3.65 o
  -6   1  11        5.98       10.79      3.32 o
  -5   1  11       16.12       23.44      4.72 o
  -4   1  11        0.32        2.42      2.32 o
  -3   1  11       54.14       57.33      5.11 o
  -2   1  11      144.62      140.80      7.40 o
  -1   1  11      223.88      211.50     14.76 o
   0   1  11       31.94       39.21      4.27 o
   1   1  11        8.75        8.16      3.19 o
   2   1  11       12.84       15.91      4.20 o
   3   1  11        5.87        3.23      3.69 o
   4   1  11        3.78       -1.62      2.95 o
   5   1  11        2.67        2.83      3.57 o
  -7   2  11        6.47       15.86      4.05 o
  -6   2  11        0.88        9.02      3.32 o
  -5   2  11        3.59        8.65      2.97 o
  -4   2  11        5.94        7.02      4.16 o
  -3   2  11      559.85      516.31     15.21 o
  -2   2  11       15.01       20.68      3.44 o
  -1   2  11       48.79       52.49      9.81 o
   0   2  11       39.65       41.71      5.71 o
   1   2  11       14.23       18.05      5.62 o
   2   2  11        3.61        1.80      3.52 o
   3   2  11       10.58       10.68      3.89 o
   4   2  11        0.46        4.18      4.00 o
   5   2  11        1.52        2.58      3.55 o
  -7   3  11       14.72       19.01      3.84 o
  -6   3  11       42.00       36.39      4.90 o
  -5   3  11        2.32        5.09      2.76 o
  -4   3  11       37.84       41.04      4.79 o
  -3   3  11        0.40        2.05      2.14 o
  -2   3  11       42.46       48.83      5.10 o
  -1   3  11      154.21      151.84      8.70 o
   0   3  11       24.36       35.12      5.70 o
   1   3  11       13.11       16.73      4.14 o
   2   3  11        5.45        6.62      3.75 o
   3   3  11        2.13        4.30      2.68 o
   4   3  11        2.29        5.65      3.42 o
   5   3  11        0.35        5.17      3.82 o
  -7   4  11       70.04       81.15      7.39 o
  -6   4  11       12.53       16.35      3.44 o
  -5   4  11        4.74        9.11      3.07 o
  -4   4  11        9.67       10.02      2.73 o
  -3   4  11       51.10       53.62     10.98 o
  -2   4  11        5.52        5.82      3.24 o
  -1   4  11        0.42        3.05      3.62 o
   0   4  11       11.03       21.86      8.02 o
   1   4  11        0.43       -0.30      3.08 o
   2   4  11       10.63        8.30      3.98 o
   3   4  11        0.82        7.03      3.61 o
   4   4  11        4.68        3.78      4.74 o
   5   4  11        0.15        4.88      4.07 o
  -6   5  11        0.27        4.82      3.47 o
  -5   5  11        5.24       10.73      2.97 o
  -4   5  11       90.09       91.57      6.84 o
  -3   5  11        5.33        9.29      3.43 o
  -2   5  11        0.09        5.79      3.08 o
  -1   5  11        4.31        8.38      3.89 o
   0   5  11      132.59      125.47      9.68 o
   1   5  11       13.99       21.20      6.91 o
   2   5  11       11.82       15.36      4.46 o
   3   5  11       11.14       14.20      4.41 o
   4   5  11        1.72        5.90      3.79 o
  -6   6  11        7.80       12.87      3.92 o
  -5   6  11        1.28        7.21      3.04 o
  -4   6  11        4.88       13.36      3.88 o
  -3   6  11       19.88       32.38      5.75 o
  -2   6  11      101.94      108.26     14.50 o
  -1   6  11       10.53       13.04      4.37 o
   0   6  11       58.56       70.41      8.09 o
   1   6  11        0.33        2.22      3.21 o
   2   6  11        2.57        9.73      5.35 o
   3   6  11        2.93        8.63      7.85 o
  -5   7  11        0.83        2.98      3.86 o
  -4   7  11       13.28       18.48      5.11 o
  -3   7  11       13.88       22.67      5.24 o
  -2   7  11        7.94       10.91      5.95 o
  -1   7  11       56.94       73.05      8.22 o
   0   7  11        0.16        3.04      3.67 o
   1   7  11       13.07       18.24      4.87 o
   2   7  11        1.32        9.19      4.03 o
  -3   8  11        0.79        4.58      3.65 o
  -2   8  11       10.03        6.35      3.46 o
  -1   8  11       18.76       21.12      4.91 o
   0   8  11       27.63       34.14      6.20 o
   1   8  11        1.88       12.99      3.98 o
  -6   0  12      120.77      131.52     14.35 o
  -5   0  12       60.06       68.81     10.94 o
  -4   0  12        0.00        8.55      4.78 o
  -3   0  12      143.07      142.16     11.82 o
  -2   0  12       89.02       92.76     10.93 o
  -1   0  12      508.80      486.77     36.65 o
   0   0  12      307.43      281.81     16.30 o
   1   0  12        6.58        7.42      5.01 o
   2   0  12        1.28        4.18      4.98 o
   3   0  12        3.47        7.22      5.35 o
   4   0  12        5.63        1.93      5.37 o
  -6   1  12       12.75       21.20      4.58 o
  -5   1  12      115.44      100.98      9.85 o
  -4   1  12        1.83        8.90      3.33 o
  -3   1  12        0.45        2.45      2.76 o
  -2   1  12        0.14        1.27      2.11 o
  -1   1  12        0.02        4.04      2.95 o
   0   1  12        0.06        1.23      2.67 o
   1   1  12        2.78        3.59      3.11 o
   2   1  12       22.87       22.19      4.98 o
   3   1  12        0.01        0.80      3.21 o
   4   1  12        0.01        3.17      3.59 o
  -6   2  12        4.21       16.87      3.65 o
  -5   2  12       24.14       38.08      5.89 o
  -4   2  12        7.70       10.72      3.09 o
  -3   2  12       13.24       17.49      3.34 o
  -2   2  12        0.25        5.98      2.60 o
  -1   2  12        5.50        2.71      3.05 o
   0   2  12       26.24       34.15      5.50 o
   1   2  12       15.22       13.10      4.16 o
   2   2  12       34.54       24.43      7.49 o
   3   2  12        0.03        4.61      4.65 o
   4   2  12        0.13        1.75      3.87 o
  -6   3  12        3.18       21.53      4.40 o
  -5   3  12        0.04        6.02      3.72 o
  -4   3  12       17.26       30.32      4.91 o
  -3   3  12        2.68       12.38      3.20 o
  -2   3  12       29.55       30.60      5.40 o
  -1   3  12        1.16        7.44      4.48 o
   0   3  12        9.49       14.05      4.26 o
   1   3  12       12.12       14.34      8.29 o
   2   3  12        0.60        3.79      3.53 o
   3   3  12        0.65        7.98      5.32 o
  -5   4  12       20.57       36.59      4.80 o
  -4   4  12       66.35       71.34      6.26 o
  -3   4  12       10.20       27.40      9.58 o
  -2   4  12        0.05        4.13      3.04 o
  -1   4  12        0.43        7.77      8.30 o
   0   4  12        0.77        4.41      3.50 o
   1   4  12        0.09        2.90      3.09 o
   2   4  12        9.75       15.90      6.92 o
   3   4  12       14.02       26.95      8.40 o
  -5   5  12       33.46       50.02      5.47 o
  -4   5  12       13.73       26.74      4.96 o
  -3   5  12        1.03        5.23      4.50 o
  -2   5  12        2.48        9.28      3.43 o
  -1   5  12        4.39       14.29      4.32 o
   0   5  12       23.23       34.14      5.84 o
   1   5  12        0.39        4.00      3.93 o
   2   5  12        4.32       11.81      4.52 o
  -4   6  12        0.71       10.37      6.88 o
  -3   6  12       60.16       73.55      9.41 o
  -2   6  12       11.88       25.40      5.22 o
  -1   6  12       19.85       22.59      5.50 o
   0   6  12       25.36       30.76      9.17 o
   1   6  12        0.87        5.24      3.49 o
  -2   7  12        0.27        1.44      6.03 o
  -1   7  12        1.10        9.09      8.89 o
  -5   1  13        0.07        9.83      3.17 o
  -4   1  13        3.58       15.89      4.13 o
  -3   1  13       34.65       43.10      5.90 o
  -2   1  13        9.46       18.92      6.15 o
  -1   1  13      117.44      119.91     18.29 o
   0   1  13        5.23        7.17      5.17 o
   1   1  13       12.26       22.53      6.93 o
   2   1  13        7.41        8.94      6.08 o
  -4   2  13        3.36       16.57      3.77 o
  -3   2  13        0.04       12.76      3.43 o
  -2   2  13       36.88       44.44      6.34 o
  -1   2  13        3.00        9.33      6.76 o
   0   2  13        8.55       14.20      4.53 o
   1   2  13       61.07       74.37     11.57 o
   2   2  13        8.43       20.68      7.45 o
  -4   3  13        1.05       10.65      2.97 o
  -3   3  13       23.67       32.36      5.82 o
  -2   3  13        0.34       11.84      5.67 o
  -1   3  13       24.02       27.64      5.46 o
   0   3  13        3.05       12.20      4.40 o
   1   3  13       24.01       33.43     10.32 o
  -3   4  13        4.84       14.74      6.36 o
  -2   4  13        5.87       19.37      8.61 o
  -1   4  13        2.48       21.20      4.76 o
   0   4  13        2.06       12.81      3.10 o
   1   4  13        0.79        8.51     11.37 o
 
